# Supplementary material for: Diastereoselective auxiliary- and catalyst-controlled intramolecular aza-Michael reaction for the elaboration of enantioenriched 3-substituted isoindolinones. Application to the synthesis of a new pazinaclone analogue
Source: Beilstein J Org Chem. 2018 Mar 9;14:593–602. doi: 10.3762/bjoc.14.46 (PMC5852534; doi:10.3762/bjoc.14.46)
Supplement: File 2 — File Name S1.cif. Crystallographic information file of compound 3a. [file Beilstein_J_Org_Chem-14-593-s002.cif]

data_cu_rs297cu_0m
_audit_creation_date              2017-12-05
_audit_creation_method
;
Olex2 1.2
(compiled 2017.03.28 svn.r3405 for OlexSys, GUI svn.r5337)
;
_shelx_SHELXL_version_number      '2017/1'
_publ_contact_author_address      ?
_publ_contact_author_email        ?
_publ_contact_author_id_orcid     ?
_publ_contact_author_name         ''
_publ_contact_author_phone        ?
_publ_section_references
;
Dolomanov, O.V., Bourhis, L.J., Gildea, R.J, Howard, J.A.K. & Puschmann, H.
 (2009), J. Appl. Cryst. 42, 339-341.

Sheldrick, G.M. (2015a). Acta Cryst. A71, 3-8.
Sheldrick, G.M. (2015b). Acta Cryst. C71, 3-8.
;
_chemical_name_common             ?
_chemical_name_systematic         ?
_chemical_formula_moiety          'C22 H24 N2 O2'
_chemical_formula_sum             'C22 H24 N2 O2'
_chemical_formula_weight          348.43
_chemical_absolute_configuration  rmad
_chemical_melting_point           ?
loop_
  _atom_type_symbol
  _atom_type_description
  _atom_type_scat_dispersion_real
  _atom_type_scat_dispersion_imag
  _atom_type_scat_source
 'C' 'C' 0.0181 0.0091 'International Tables Vol C Tables 4.2.6.8 and 6.1.1.4'
 'H' 'H' 0.0000 0.0000 'International Tables Vol C Tables 4.2.6.8 and 6.1.1.4'
 'N' 'N' 0.0311 0.0180 'International Tables Vol C Tables 4.2.6.8 and 6.1.1.4'
 'O' 'O' 0.0492 0.0322 'International Tables Vol C Tables 4.2.6.8 and 6.1.1.4'

_shelx_space_group_comment
;
The symmetry employed for this shelxl refinement is uniquely defined
by the following loop, which should always be used as a source of
symmetry information in preference to the above space-group names.
They are only intended as comments.
;
_space_group_crystal_system       'orthorhombic'
_space_group_IT_number            19
_space_group_name_H-M_alt         'P 21 21 21'
_space_group_name_Hall            'P 2ac 2ab'
loop_
  _space_group_symop_operation_xyz
 'x, y, z'
 'x+1/2, -y+1/2, -z'
 '-x, y+1/2, -z+1/2'
 '-x+1/2, -y, z+1/2'

_cell_length_a                    10.4511(7)
_cell_length_b                    12.4377(8)
_cell_length_c                    14.3024(9)
_cell_angle_alpha                 90
_cell_angle_beta                  90
_cell_angle_gamma                 90
_cell_volume                      1859.1(2)
_cell_formula_units_Z             4
_cell_measurement_reflns_used     2853
_cell_measurement_temperature     296.15
_cell_measurement_theta_max       64.98
_cell_measurement_theta_min       4.71
_shelx_estimated_absorpt_T_max    0.951
_shelx_estimated_absorpt_T_min    0.823
_exptl_absorpt_coefficient_mu     0.634
_exptl_absorpt_correction_T_max   0.7528
_exptl_absorpt_correction_T_min   0.5490
_exptl_absorpt_correction_type    multi-scan
_exptl_absorpt_process_details
'SADABS-2016/2 (Bruker,2016/2) was used for absorption correction. 
wR2(int) was 0.0624 before and 0.0381 after correction. The Ratio 
of minimum to maximum transmission is 0.7293. The \l/2 correction 
factor is Not present.'
_exptl_absorpt_special_details    ?
_exptl_crystal_colour             colourless
_exptl_crystal_colour_primary     colourless
_exptl_crystal_density_diffrn     1.245
_exptl_crystal_density_meas       ?
_exptl_crystal_density_method     ?
_exptl_crystal_description        irregular
_exptl_crystal_F_000              744
_exptl_crystal_size_max           0.32
_exptl_crystal_size_mid           0.23
_exptl_crystal_size_min           0.08
_exptl_transmission_factor_max    ?
_exptl_transmission_factor_min    ?
_diffrn_reflns_av_R_equivalents   0.0271
_diffrn_reflns_av_unetI/netI      0.0333
_diffrn_reflns_Laue_measured_fraction_full 0.978
_diffrn_reflns_Laue_measured_fraction_max 0.978
_diffrn_reflns_limit_h_max        8
_diffrn_reflns_limit_h_min        -12
_diffrn_reflns_limit_k_max        14
_diffrn_reflns_limit_k_min        -11
_diffrn_reflns_limit_l_max        15
_diffrn_reflns_limit_l_min        -16
_diffrn_reflns_number             6273
_diffrn_reflns_point_group_measured_fraction_full 0.953
_diffrn_reflns_point_group_measured_fraction_max 0.953
_diffrn_reflns_theta_full         66.649
_diffrn_reflns_theta_max          66.649
_diffrn_reflns_theta_min          4.711
_diffrn_ambient_temperature       296.15
_diffrn_detector_area_resol_mean  ?
_diffrn_measured_fraction_theta_full 0.978
_diffrn_measured_fraction_theta_max 0.978
_diffrn_measurement_device_type   'Bruker APEX-II CCD'
_diffrn_measurement_method        '\f and \w scans'
_diffrn_radiation_type            CuK\a
_diffrn_radiation_wavelength      1.54178
_diffrn_source                    ?
_diffrn_standards_number          0
_reflns_Friedel_coverage          0.696
_reflns_Friedel_fraction_full     0.918
_reflns_Friedel_fraction_max      0.918
_reflns_number_gt                 2870
_reflns_number_total              3130
_reflns_special_details
;
 Reflections were merged by SHELXL according to the crystal
 class for the calculation of statistics and refinement.
 
 _reflns_Friedel_fraction is defined as the number of unique
 Friedel pairs measured divided by the number that would be
 possible theoretically, ignoring centric projections and
 systematic absences.
;
_reflns_threshold_expression      'I > 2\s(I)'
_computing_cell_refinement        'SAINT V8.38A (?, 2016)'
_computing_data_collection        ?
_computing_data_reduction         'SAINT V8.38A (?, 2016)'
_computing_molecular_graphics     'Olex2 (Dolomanov et al., 2009)'
_computing_publication_material   'Olex2 (Dolomanov et al., 2009)'
_computing_structure_refinement   'ShelXL (Sheldrick, 2015b)'
_computing_structure_solution     'XT (Sheldrick, 2015a)'
_refine_diff_density_max          0.098
_refine_diff_density_min          -0.105
_refine_diff_density_rms          0.024
_refine_ls_abs_structure_details
;
 Flack x determined using 1131 quotients [(I+)-(I-)]/[(I+)+(I-)]
 (Parsons, Flack and Wagner, Acta Cryst. B69 (2013) 249-259).
;
_refine_ls_abs_structure_Flack    -0.19(15)
_refine_ls_extinction_coef        0.0041(6)
_refine_ls_extinction_expression  'Fc^*^=kFc[1+0.001xFc^2^\l^3^/sin(2\q)]^-1/4^'
_refine_ls_extinction_method      'SHELXL-2017/1 (Sheldrick 2017)'
_refine_ls_goodness_of_fit_ref    1.053
_refine_ls_hydrogen_treatment     constr
_refine_ls_matrix_type            full
_refine_ls_number_parameters      256
_refine_ls_number_reflns          3130
_refine_ls_number_restraints      0
_refine_ls_R_factor_all           0.0361
_refine_ls_R_factor_gt            0.0324
_refine_ls_restrained_S_all       1.053
_refine_ls_shift/su_max           0.000
_refine_ls_shift/su_mean          0.000
_refine_ls_structure_factor_coef  Fsqd
_refine_ls_weighting_details
'w=1/[\s^2^(Fo^2^)+(0.0473P)^2^+0.0878P] where P=(Fo^2^+2Fc^2^)/3'
_refine_ls_weighting_scheme       calc
_refine_ls_wR_factor_gt           0.0825
_refine_ls_wR_factor_ref          0.0859
_refine_special_details
;
The pyrrolidine group was highly disordered ; we modeled this disorder
 considering two positions with following occupancies : 0.65 (2) 
 and 0.35(2).
;
_olex2_refinement_description
;
1. Fixed Uiso
 At 1.2 times of:
  All C(H) groups, All C(H,H) groups, All C(H,H,H,H) groups
 At 1.5 times of:
  All C(H,H,H) groups
2. Others
 Sof(H11C)=Sof(H11D)=Sof(H14C)=Sof(H14D)=Sof(C12B)=Sof(H12C)=Sof(H12D)=
 Sof(C13B)=Sof(H13C)=Sof(H13D)=1-FVAR(1)
 Sof(C13A)=Sof(H13A)=Sof(H13B)=Sof(H11A)=Sof(H11B)=Sof(C12A)=Sof(H12A)=
 Sof(H12B)=Sof(H14A)=Sof(H14B)=FVAR(1)
3.a Ternary CH refined with riding coordinates:
 C8(H8), C15(H15)
3.b Secondary CH2 refined with riding coordinates:
 C13A(H13A,H13B), C9(H9A,H9B), C11(H11A,H11B), C11(H11C,H11D), C12A(H12A,H12B),
  C14(H14A,H14B), C14(H14C,H14D), C12B(H12C,H12D), C13B(H13C,H13D)
3.c Aromatic/amide H refined with riding coordinates:
 C1(H1), C2(H2), C3(H3), C4(H4), C22(H22), C21(H21), C20(H20), C19(H19),
 C18(H18)
3.d Idealised Me refined as rotating group:
 C16(H16A,H16B,H16C)
;
_atom_sites_solution_hydrogens    geom
_atom_sites_solution_primary      ?
_atom_sites_solution_secondary    ?
loop_
  _atom_site_label
  _atom_site_type_symbol
  _atom_site_fract_x
  _atom_site_fract_y
  _atom_site_fract_z
  _atom_site_U_iso_or_equiv
  _atom_site_adp_type
  _atom_site_occupancy
  _atom_site_site_symmetry_order
  _atom_site_calc_flag
  _atom_site_refinement_flags_posn
  _atom_site_refinement_flags_adp
  _atom_site_refinement_flags_occupancy
  _atom_site_disorder_assembly
  _atom_site_disorder_group
 C13A C 1.2129(6) 0.2611(4) 0.9817(5) 0.0699(18) Uani 0.655(13) 1 d . . P A 1
 H13A H 1.174782 0.273265 1.042575 0.084 Uiso 0.655(13) 1 calc R . P A 1
 H13B H 1.287453 0.215370 0.988693 0.084 Uiso 0.655(13) 1 calc R . P A 1
 C1 C 0.5346(2) 0.5831(2) 0.6569(2) 0.0752(7) Uani 1 1 d . . . . .
 H1 H 0.519743 0.617638 0.600264 0.090 Uiso 1 1 calc R . . . .
 C2 C 0.4634(3) 0.6072(3) 0.7353(3) 0.0913(10) Uani 1 1 d . . . . .
 H2 H 0.398671 0.658339 0.731359 0.110 Uiso 1 1 calc R . . . .
 C3 C 0.4866(2) 0.5566(3) 0.8198(2) 0.0836(9) Uani 1 1 d . . . . .
 H3 H 0.437483 0.574448 0.871766 0.100 Uiso 1 1 calc R . . . .
 C4 C 0.5810(2) 0.4804(2) 0.82804(18) 0.0646(6) Uani 1 1 d . . . . .
 H4 H 0.597335 0.446874 0.884910 0.078 Uiso 1 1 calc R . . . .
 C5 C 0.65117(18) 0.45524(17) 0.74893(15) 0.0487(5) Uani 1 1 d . . . . .
 C6 C 0.62837(17) 0.50614(17) 0.66525(15) 0.0516(5) Uani 1 1 d . . . . .
 C7 C 0.7159(2) 0.46314(16) 0.59405(14) 0.0487(5) Uani 1 1 d . . . . .
 C8 C 0.75865(19) 0.37605(15) 0.73768(13) 0.0451(4) Uani 1 1 d . . . . .
 H8 H 0.725288 0.303164 0.746810 0.054 Uiso 1 1 calc R . . . .
 C15 C 0.8750(2) 0.31678(17) 0.58488(14) 0.0518(5) Uani 1 1 d . . . . .
 H15 H 0.871112 0.341190 0.519788 0.062 Uiso 1 1 calc R . . . .
 C16 C 0.8193(3) 0.20341(19) 0.58560(19) 0.0713(7) Uani 1 1 d . . . . .
 H16A H 0.864838 0.159430 0.541596 0.107 Uiso 1 1 calc GR . . . .
 H16B H 0.730529 0.206197 0.568581 0.107 Uiso 1 1 calc GR . . . .
 H16C H 0.827578 0.173235 0.647089 0.107 Uiso 1 1 calc GR . . . .
 C17 C 1.0143(2) 0.32533(17) 0.61388(13) 0.0503(5) Uani 1 1 d . . . . .
 C22 C 1.0710(2) 0.42603(18) 0.62070(16) 0.0583(6) Uani 1 1 d . . . . .
 H22 H 1.022281 0.486818 0.607806 0.070 Uiso 1 1 calc R . . . .
 C21 C 1.1971(2) 0.4384(2) 0.64599(18) 0.0708(7) Uani 1 1 d . . . . .
 H21 H 1.232548 0.506806 0.650705 0.085 Uiso 1 1 calc R . . . .
 C20 C 1.2706(3) 0.3489(3) 0.66428(19) 0.0801(8) Uani 1 1 d . . . . .
 H20 H 1.356007 0.356528 0.681381 0.096 Uiso 1 1 calc R . . . .
 C19 C 1.2175(3) 0.2488(3) 0.6572(2) 0.0809(8) Uani 1 1 d . . . . .
 H19 H 1.267220 0.188342 0.669315 0.097 Uiso 1 1 calc R . . . .
 C18 C 1.0897(3) 0.2365(2) 0.63193(18) 0.0667(6) Uani 1 1 d . . . . .
 H18 H 1.054840 0.167907 0.627172 0.080 Uiso 1 1 calc R . . . .
 C9 C 0.86776(19) 0.39560(16) 0.80690(13) 0.0457(4) Uani 1 1 d . . . . .
 H9A H 0.928972 0.444575 0.778884 0.055 Uiso 1 1 calc R . . . .
 H9B H 0.833476 0.429986 0.862378 0.055 Uiso 1 1 calc R . . . .
 C10 C 0.9365(2) 0.29374(15) 0.83545(13) 0.0464(4) Uani 1 1 d . . . . .
 C11 C 1.1135(2) 0.40756(19) 0.89929(17) 0.0600(6) Uani 1 1 d . . . . .
 H11A H 1.069669 0.449336 0.946759 0.072 Uiso 0.655(13) 1 calc R . P A 1
 H11B H 1.122988 0.450543 0.843129 0.072 Uiso 0.655(13) 1 calc R . P A 1
 H11C H 1.141879 0.440070 0.841234 0.072 Uiso 0.345(13) 1 calc R . P A 2
 H11D H 1.056223 0.457332 0.930488 0.072 Uiso 0.345(13) 1 calc R . P A 2
 C12A C 1.2468(11) 0.3644(10) 0.9355(8) 0.074(2) Uani 0.655(13) 1 d . . P A 1
 H12A H 1.305656 0.352939 0.884054 0.089 Uiso 0.655(13) 1 calc R . P A 1
 H12B H 1.285029 0.414172 0.979669 0.089 Uiso 0.655(13) 1 calc R . P A 1
 C14 C 1.1186(3) 0.2133(2) 0.9153(2) 0.0779(8) Uani 1 1 d . . . . .
 H14A H 1.161700 0.176009 0.864677 0.093 Uiso 0.655(13) 1 calc R . P A 1
 H14B H 1.062185 0.163331 0.947059 0.093 Uiso 0.655(13) 1 calc R . P A 1
 H14C H 1.120783 0.155116 0.870111 0.093 Uiso 0.345(13) 1 calc R . P A 2
 H14D H 1.084533 0.187198 0.974118 0.093 Uiso 0.345(13) 1 calc R . P A 2
 N1 N 0.79282(16) 0.39039(13) 0.63834(11) 0.0453(4) Uani 1 1 d . . . . .
 N2 N 1.04760(18) 0.30651(14) 0.88029(12) 0.0543(4) Uani 1 1 d . . . . .
 O1 O 0.72134(18) 0.48657(14) 0.51085(11) 0.0702(5) Uani 1 1 d . . . . .
 O2 O 0.89001(17) 0.20411(11) 0.82193(11) 0.0638(4) Uani 1 1 d . . . . .
 C12B C 1.219(2) 0.385(3) 0.957(2) 0.089(6) Uani 0.345(13) 1 d . . P A 2
 H12C H 1.194716 0.387277 1.022030 0.106 Uiso 0.345(13) 1 calc R . P A 2
 H12D H 1.287072 0.436478 0.945984 0.106 Uiso 0.345(13) 1 calc R . P A 2
 C13B C 1.2616(11) 0.2709(10) 0.9284(11) 0.086(4) Uani 0.345(13) 1 d . . P A 2
 H13C H 1.311326 0.236535 0.977298 0.103 Uiso 0.345(13) 1 calc R . P A 2
 H13D H 1.310082 0.270990 0.870605 0.103 Uiso 0.345(13) 1 calc R . P A 2

loop_
  _atom_site_aniso_label
  _atom_site_aniso_U_11
  _atom_site_aniso_U_22
  _atom_site_aniso_U_33
  _atom_site_aniso_U_23
  _atom_site_aniso_U_13
  _atom_site_aniso_U_12
 C13A 0.075(3) 0.079(3) 0.056(3) -0.004(2) -0.015(2) 0.023(2)
 C1 0.0557(13) 0.0782(17) 0.0917(19) 0.0042(14) -0.0167(13) 0.0150(12)
 C2 0.0523(14) 0.100(2) 0.122(3) -0.012(2) -0.0034(15) 0.0297(15)
 C3 0.0477(13) 0.107(2) 0.096(2) -0.0141(18) 0.0113(13) 0.0094(14)
 C4 0.0490(11) 0.0801(15) 0.0648(14) -0.0019(12) 0.0084(10) -0.0023(11)
 C5 0.0378(9) 0.0538(11) 0.0543(11) -0.0011(9) -0.0011(8) -0.0069(8)
 C6 0.0391(9) 0.0554(12) 0.0603(12) 0.0014(10) -0.0091(9) -0.0028(9)
 C7 0.0501(10) 0.0476(10) 0.0485(11) 0.0063(8) -0.0096(8) -0.0039(9)
 C8 0.0514(10) 0.0430(10) 0.0408(9) 0.0026(8) 0.0004(8) -0.0035(8)
 C15 0.0680(13) 0.0473(11) 0.0402(9) -0.0028(8) 0.0009(9) 0.0035(10)
 C16 0.0907(18) 0.0546(13) 0.0688(14) -0.0162(11) -0.0033(13) -0.0068(13)
 C17 0.0600(12) 0.0501(11) 0.0406(10) -0.0019(8) 0.0081(9) 0.0085(10)
 C22 0.0599(12) 0.0554(12) 0.0597(13) 0.0031(10) 0.0065(10) 0.0049(11)
 C21 0.0603(13) 0.0849(17) 0.0673(15) 0.0003(13) 0.0069(11) -0.0050(13)
 C20 0.0566(13) 0.119(2) 0.0644(15) 0.0011(16) 0.0061(11) 0.0107(16)
 C19 0.0730(17) 0.092(2) 0.0771(17) 0.0072(15) 0.0091(14) 0.0350(16)
 C18 0.0773(16) 0.0577(13) 0.0652(14) -0.0010(11) 0.0092(12) 0.0176(13)
 C9 0.0543(11) 0.0443(10) 0.0385(9) 0.0008(7) -0.0005(8) 0.0047(9)
 C10 0.0585(11) 0.0417(10) 0.0390(9) 0.0060(8) 0.0023(8) 0.0024(9)
 C11 0.0649(13) 0.0588(13) 0.0563(13) -0.0015(9) -0.0055(10) -0.0022(11)
 C12A 0.054(5) 0.085(6) 0.084(5) -0.006(4) -0.020(4) 0.004(4)
 C14 0.095(2) 0.0593(14) 0.0795(16) 0.0021(12) -0.0281(15) 0.0230(14)
 N1 0.0517(9) 0.0466(8) 0.0377(8) 0.0022(6) -0.0024(7) 0.0023(7)
 N2 0.0604(10) 0.0459(9) 0.0566(10) 0.0027(8) -0.0093(8) 0.0079(8)
 O1 0.0884(12) 0.0747(11) 0.0475(8) 0.0151(7) -0.0091(8) 0.0081(10)
 O2 0.0815(11) 0.0424(8) 0.0676(10) 0.0087(7) -0.0108(8) -0.0042(8)
 C12B 0.052(8) 0.099(12) 0.115(13) -0.012(10) -0.005(7) 0.021(6)
 C13B 0.075(6) 0.110(8) 0.073(8) 0.000(6) -0.010(5) 0.026(6)

_geom_special_details
;
 All esds (except the esd in the dihedral angle between two l.s. planes)
 are estimated using the full covariance matrix.  The cell esds are taken
 into account individually in the estimation of esds in distances, angles
 and torsion angles; correlations between esds in cell parameters are only
 used when they are defined by crystal symmetry.  An approximate (isotropic)
 treatment of cell esds is used for estimating esds involving l.s. planes.
;
loop_
  _geom_bond_atom_site_label_1
  _geom_bond_atom_site_label_2
  _geom_bond_distance
  _geom_bond_site_symmetry_2
  _geom_bond_publ_flag
 C13A H13A 0.9700 . ?
 C13A H13B 0.9700 . ?
 C13A C12A 1.487(15) . ?
 C13A C14 1.492(5) . ?
 C1 H1 0.9300 . ?
 C1 C2 1.380(4) . ?
 C1 C6 1.374(3) . ?
 C2 H2 0.9300 . ?
 C2 C3 1.384(5) . ?
 C3 H3 0.9300 . ?
 C3 C4 1.373(4) . ?
 C4 H4 0.9300 . ?
 C4 C5 1.384(3) . ?
 C5 C6 1.375(3) . ?
 C5 C8 1.503(3) . ?
 C6 C7 1.470(3) . ?
 C7 N1 1.366(3) . ?
 C7 O1 1.226(3) . ?
 C8 H8 0.9800 . ?
 C8 C9 1.530(3) . ?
 C8 N1 1.476(2) . ?
 C15 H15 0.9800 . ?
 C15 C16 1.525(3) . ?
 C15 C17 1.518(3) . ?
 C15 N1 1.470(3) . ?
 C16 H16A 0.9600 . ?
 C16 H16B 0.9600 . ?
 C16 H16C 0.9600 . ?
 C17 C22 1.389(3) . ?
 C17 C18 1.382(3) . ?
 C22 H22 0.9300 . ?
 C22 C21 1.375(4) . ?
 C21 H21 0.9300 . ?
 C21 C20 1.378(4) . ?
 C20 H20 0.9300 . ?
 C20 C19 1.367(4) . ?
 C19 H19 0.9300 . ?
 C19 C18 1.392(4) . ?
 C18 H18 0.9300 . ?
 C9 H9A 0.9700 . ?
 C9 H9B 0.9700 . ?
 C9 C10 1.513(3) . ?
 C10 N2 1.336(3) . ?
 C10 O2 1.232(2) . ?
 C11 H11A 0.9700 . ?
 C11 H11B 0.9700 . ?
 C11 H11C 0.9700 . ?
 C11 H11D 0.9700 . ?
 C11 C12A 1.580(11) . ?
 C11 N2 1.459(3) . ?
 C11 C12B 1.40(3) . ?
 C12A H12A 0.9700 . ?
 C12A H12B 0.9700 . ?
 C14 H14A 0.9700 . ?
 C14 H14B 0.9700 . ?
 C14 H14C 0.9700 . ?
 C14 H14D 0.9700 . ?
 C14 N2 1.465(3) . ?
 C14 C13B 1.668(12) . ?
 C12B H12C 0.9700 . ?
 C12B H12D 0.9700 . ?
 C12B C13B 1.54(3) . ?
 C13B H13C 0.9700 . ?
 C13B H13D 0.9700 . ?

loop_
  _geom_angle_atom_site_label_1
  _geom_angle_atom_site_label_2
  _geom_angle_atom_site_label_3
  _geom_angle
  _geom_angle_site_symmetry_1
  _geom_angle_site_symmetry_3
  _geom_angle_publ_flag
 H13A C13A H13B 109.1 . . ?
 C12A C13A H13A 111.2 . . ?
 C12A C13A H13B 111.2 . . ?
 C12A C13A C14 102.7(5) . . ?
 C14 C13A H13A 111.2 . . ?
 C14 C13A H13B 111.2 . . ?
 C2 C1 H1 121.1 . . ?
 C6 C1 H1 121.1 . . ?
 C6 C1 C2 117.7(3) . . ?
 C1 C2 H2 119.5 . . ?
 C1 C2 C3 121.1(3) . . ?
 C3 C2 H2 119.5 . . ?
 C2 C3 H3 119.5 . . ?
 C4 C3 C2 121.0(3) . . ?
 C4 C3 H3 119.5 . . ?
 C3 C4 H4 121.1 . . ?
 C3 C4 C5 117.8(2) . . ?
 C5 C4 H4 121.1 . . ?
 C4 C5 C8 129.2(2) . . ?
 C6 C5 C4 121.0(2) . . ?
 C6 C5 C8 109.77(18) . . ?
 C1 C6 C5 121.3(2) . . ?
 C1 C6 C7 129.5(2) . . ?
 C5 C6 C7 109.13(18) . . ?
 N1 C7 C6 106.62(17) . . ?
 O1 C7 C6 127.9(2) . . ?
 O1 C7 N1 125.4(2) . . ?
 C5 C8 H8 109.0 . . ?
 C5 C8 C9 112.57(15) . . ?
 C9 C8 H8 109.0 . . ?
 N1 C8 C5 101.81(15) . . ?
 N1 C8 H8 109.0 . . ?
 N1 C8 C9 115.06(16) . . ?
 C16 C15 H15 106.1 . . ?
 C17 C15 H15 106.1 . . ?
 C17 C15 C16 115.4(2) . . ?
 N1 C15 H15 106.1 . . ?
 N1 C15 C16 110.47(19) . . ?
 N1 C15 C17 112.00(16) . . ?
 C15 C16 H16A 109.5 . . ?
 C15 C16 H16B 109.5 . . ?
 C15 C16 H16C 109.5 . . ?
 H16A C16 H16B 109.5 . . ?
 H16A C16 H16C 109.5 . . ?
 H16B C16 H16C 109.5 . . ?
 C22 C17 C15 119.46(19) . . ?
 C18 C17 C15 122.8(2) . . ?
 C18 C17 C22 117.7(2) . . ?
 C17 C22 H22 119.0 . . ?
 C21 C22 C17 121.9(2) . . ?
 C21 C22 H22 119.0 . . ?
 C22 C21 H21 120.2 . . ?
 C22 C21 C20 119.6(3) . . ?
 C20 C21 H21 120.2 . . ?
 C21 C20 H20 120.1 . . ?
 C19 C20 C21 119.7(3) . . ?
 C19 C20 H20 120.1 . . ?
 C20 C19 H19 119.7 . . ?
 C20 C19 C18 120.6(3) . . ?
 C18 C19 H19 119.7 . . ?
 C17 C18 C19 120.5(3) . . ?
 C17 C18 H18 119.7 . . ?
 C19 C18 H18 119.7 . . ?
 C8 C9 H9A 108.9 . . ?
 C8 C9 H9B 108.9 . . ?
 H9A C9 H9B 107.7 . . ?
 C10 C9 C8 113.32(16) . . ?
 C10 C9 H9A 108.9 . . ?
 C10 C9 H9B 108.9 . . ?
 N2 C10 C9 116.29(17) . . ?
 O2 C10 C9 121.88(18) . . ?
 O2 C10 N2 121.75(18) . . ?
 H11A C11 H11B 109.4 . . ?
 H11C C11 H11D 108.4 . . ?
 C12A C11 H11A 111.6 . . ?
 C12A C11 H11B 111.6 . . ?
 N2 C11 H11A 111.6 . . ?
 N2 C11 H11B 111.6 . . ?
 N2 C11 H11C 110.1 . . ?
 N2 C11 H11D 110.1 . . ?
 N2 C11 C12A 100.7(5) . . ?
 C12B C11 H11C 110.1 . . ?
 C12B C11 H11D 110.1 . . ?
 C12B C11 N2 107.9(14) . . ?
 C13A C12A C11 103.2(8) . . ?
 C13A C12A H12A 111.1 . . ?
 C13A C12A H12B 111.1 . . ?
 C11 C12A H12A 111.1 . . ?
 C11 C12A H12B 111.1 . . ?
 H12A C12A H12B 109.1 . . ?
 C13A C14 H14A 111.0 . . ?
 C13A C14 H14B 111.0 . . ?
 H14A C14 H14B 109.0 . . ?
 H14C C14 H14D 109.7 . . ?
 N2 C14 C13A 103.7(2) . . ?
 N2 C14 H14A 111.0 . . ?
 N2 C14 H14B 111.0 . . ?
 N2 C14 H14C 112.0 . . ?
 N2 C14 H14D 112.0 . . ?
 N2 C14 C13B 98.8(4) . . ?
 C13B C14 H14C 112.0 . . ?
 C13B C14 H14D 112.0 . . ?
 C7 N1 C8 112.59(16) . . ?
 C7 N1 C15 121.01(17) . . ?
 C15 N1 C8 124.54(16) . . ?
 C10 N2 C11 127.04(17) . . ?
 C10 N2 C14 120.68(18) . . ?
 C11 N2 C14 112.27(18) . . ?
 C11 C12B H12C 110.7 . . ?
 C11 C12B H12D 110.7 . . ?
 C11 C12B C13B 105(2) . . ?
 H12C C12B H12D 108.8 . . ?
 C13B C12B H12C 110.7 . . ?
 C13B C12B H12D 110.7 . . ?
 C14 C13B H13C 111.9 . . ?
 C14 C13B H13D 111.9 . . ?
 C12B C13B C14 99.5(13) . . ?
 C12B C13B H13C 111.9 . . ?
 C12B C13B H13D 111.9 . . ?
 H13C C13B H13D 109.6 . . ?

loop_
  _geom_torsion_atom_site_label_1
  _geom_torsion_atom_site_label_2
  _geom_torsion_atom_site_label_3
  _geom_torsion_atom_site_label_4
  _geom_torsion
  _geom_torsion_site_symmetry_1
  _geom_torsion_site_symmetry_2
  _geom_torsion_site_symmetry_3
  _geom_torsion_site_symmetry_4
  _geom_torsion_publ_flag
 C13A C14 N2 C10 -164.8(4) . . . . ?
 C13A C14 N2 C11 16.2(4) . . . . ?
 C1 C2 C3 C4 -0.2(5) . . . . ?
 C1 C6 C7 N1 178.4(2) . . . . ?
 C1 C6 C7 O1 -1.4(4) . . . . ?
 C2 C1 C6 C5 -0.4(4) . . . . ?
 C2 C1 C6 C7 178.6(2) . . . . ?
 C2 C3 C4 C5 -0.7(4) . . . . ?
 C3 C4 C5 C6 1.1(3) . . . . ?
 C3 C4 C5 C8 -180.0(2) . . . . ?
 C4 C5 C6 C1 -0.6(3) . . . . ?
 C4 C5 C6 C7 -179.70(18) . . . . ?
 C4 C5 C8 C9 -54.8(3) . . . . ?
 C4 C5 C8 N1 -178.5(2) . . . . ?
 C5 C6 C7 N1 -2.5(2) . . . . ?
 C5 C6 C7 O1 177.7(2) . . . . ?
 C5 C8 C9 C10 148.54(17) . . . . ?
 C5 C8 N1 C7 -2.2(2) . . . . ?
 C5 C8 N1 C15 -166.70(17) . . . . ?
 C6 C1 C2 C3 0.8(5) . . . . ?
 C6 C5 C8 C9 124.30(18) . . . . ?
 C6 C5 C8 N1 0.5(2) . . . . ?
 C6 C7 N1 C8 2.9(2) . . . . ?
 C6 C7 N1 C15 168.04(17) . . . . ?
 C8 C5 C6 C1 -179.7(2) . . . . ?
 C8 C5 C6 C7 1.1(2) . . . . ?
 C8 C9 C10 N2 167.02(17) . . . . ?
 C8 C9 C10 O2 -16.2(3) . . . . ?
 C15 C17 C22 C21 -179.5(2) . . . . ?
 C15 C17 C18 C19 179.2(2) . . . . ?
 C16 C15 C17 C22 -176.2(2) . . . . ?
 C16 C15 C17 C18 5.5(3) . . . . ?
 C16 C15 N1 C7 -105.2(2) . . . . ?
 C16 C15 N1 C8 58.0(3) . . . . ?
 C17 C15 N1 C7 124.66(19) . . . . ?
 C17 C15 N1 C8 -72.1(2) . . . . ?
 C17 C22 C21 C20 0.7(4) . . . . ?
 C22 C17 C18 C19 0.8(3) . . . . ?
 C22 C21 C20 C19 0.0(4) . . . . ?
 C21 C20 C19 C18 -0.2(4) . . . . ?
 C20 C19 C18 C17 -0.2(4) . . . . ?
 C18 C17 C22 C21 -1.1(3) . . . . ?
 C9 C8 N1 C7 -124.26(18) . . . . ?
 C9 C8 N1 C15 71.2(2) . . . . ?
 C9 C10 N2 C11 -4.3(3) . . . . ?
 C9 C10 N2 C14 176.8(2) . . . . ?
 C11 C12B C13B C14 -40(2) . . . . ?
 C12A C13A C14 N2 -36.0(7) . . . . ?
 C12A C11 N2 C10 -169.7(4) . . . . ?
 C12A C11 N2 C14 9.2(5) . . . . ?
 C14 C13A C12A C11 42.0(8) . . . . ?
 N1 C8 C9 C10 -95.4(2) . . . . ?
 N1 C15 C17 C22 -48.7(3) . . . . ?
 N1 C15 C17 C18 133.0(2) . . . . ?
 N2 C11 C12A C13A -31.4(7) . . . . ?
 N2 C11 C12B C13B 31.3(19) . . . . ?
 N2 C14 C13B C12B 33.6(15) . . . . ?
 O1 C7 N1 C8 -177.2(2) . . . . ?
 O1 C7 N1 C15 -12.1(3) . . . . ?
 O2 C10 N2 C11 178.9(2) . . . . ?
 O2 C10 N2 C14 0.0(3) . . . . ?
 C12B C11 N2 C10 173.6(10) . . . . ?
 C12B C11 N2 C14 -7.4(10) . . . . ?
 C13B C14 N2 C10 161.5(6) . . . . ?
 C13B C14 N2 C11 -17.5(6) . . . . ?

_shelx_res_file
;
TITL cu_RS297Cu_0m_P212121 in P2(1)2(1)2(1)
    cu_rs297cu_0m.res
    created by SHELXL-2017/1 at 22:00:18 on 05-Dec-2017
CELL 1.54178 10.4511 12.4377 14.3024 90 90 90
ZERR 4 0.0007 0.0008 0.0009 0 0 0
LATT -1
SYMM 0.5+X,0.5-Y,-Z
SYMM -X,0.5+Y,0.5-Z
SYMM 0.5-X,-Y,0.5+Z
SFAC C H N O
UNIT 88 96 8 8

L.S. 10
PLAN  20
SIZE 0.08 0.23 0.32
TEMP 23
BOND $H
CONF
HTAB
fmap 2
acta
REM <olex2.extras>
REM <HklSrc "%.\\cu_RS297Cu_0m.hkl">
REM </olex2.extras>

WGHT    0.047300    0.087800
EXTI    0.004142
FVAR       0.24462   0.65468
PART 1
C13A  1    1.212931    0.261147    0.981652    21.00000    0.07459    0.07906 =
         0.05620   -0.00357   -0.01540    0.02336
AFIX  23
H13A  2    1.174782    0.273265    1.042575    21.00000   -1.20000
H13B  2    1.287453    0.215370    0.988693    21.00000   -1.20000
AFIX   0
PART 0
C1    1    0.534631    0.583053    0.656878    11.00000    0.05566    0.07821 =
         0.09168    0.00423   -0.01665    0.01501
AFIX  43
H1    2    0.519743    0.617638    0.600264    11.00000   -1.20000
AFIX   0
C2    1    0.463370    0.607205    0.735326    11.00000    0.05231    0.09976 =
         0.12189   -0.01219   -0.00336    0.02972
AFIX  43
H2    2    0.398671    0.658339    0.731359    11.00000   -1.20000
AFIX   0
C3    1    0.486576    0.556608    0.819799    11.00000    0.04772    0.10717 =
         0.09597   -0.01413    0.01126    0.00939
AFIX  43
H3    2    0.437483    0.574448    0.871766    11.00000   -1.20000
AFIX   0
C4    1    0.581032    0.480432    0.828037    11.00000    0.04899    0.08007 =
         0.06484   -0.00195    0.00838   -0.00228
AFIX  43
H4    2    0.597335    0.446874    0.884910    11.00000   -1.20000
AFIX   0
C5    1    0.651166    0.455238    0.748930    11.00000    0.03782    0.05385 =
         0.05434   -0.00111   -0.00111   -0.00688
C6    1    0.628370    0.506142    0.665247    11.00000    0.03910    0.05535 =
         0.06026    0.00141   -0.00910   -0.00283
C7    1    0.715888    0.463137    0.594046    11.00000    0.05008    0.04758 =
         0.04848    0.00629   -0.00957   -0.00386
C8    1    0.758652    0.376049    0.737683    11.00000    0.05140    0.04303 =
         0.04084    0.00265    0.00038   -0.00355
AFIX  13
H8    2    0.725288    0.303164    0.746810    11.00000   -1.20000
AFIX   0
C15   1    0.874958    0.316779    0.584876    11.00000    0.06801    0.04732 =
         0.04016   -0.00284    0.00090    0.00350
AFIX  13
H15   2    0.871112    0.341190    0.519788    11.00000   -1.20000
AFIX   0
C16   1    0.819321    0.203406    0.585603    11.00000    0.09069    0.05458 =
         0.06876   -0.01624   -0.00334   -0.00675
AFIX 137
H16A  2    0.864838    0.159430    0.541596    11.00000   -1.50000
H16B  2    0.730529    0.206197    0.568581    11.00000   -1.50000
H16C  2    0.827578    0.173235    0.647089    11.00000   -1.50000
AFIX   0
C17   1    1.014282    0.325332    0.613879    11.00000    0.06002    0.05015 =
         0.04060   -0.00191    0.00812    0.00848
C22   1    1.070994    0.426027    0.620704    11.00000    0.05986    0.05537 =
         0.05969    0.00310    0.00651    0.00487
AFIX  43
H22   2    1.022281    0.486818    0.607806    11.00000   -1.20000
AFIX   0
C21   1    1.197116    0.438431    0.645986    11.00000    0.06034    0.08490 =
         0.06727    0.00034    0.00687   -0.00502
AFIX  43
H21   2    1.232548    0.506806    0.650705    11.00000   -1.20000
AFIX   0
C20   1    1.270637    0.348885    0.664279    11.00000    0.05658    0.11934 =
         0.06443    0.00106    0.00610    0.01066
AFIX  43
H20   2    1.356007    0.356528    0.681381    11.00000   -1.20000
AFIX   0
C19   1    1.217522    0.248775    0.657173    11.00000    0.07298    0.09248 =
         0.07712    0.00724    0.00908    0.03496
AFIX  43
H19   2    1.267220    0.188342    0.669315    11.00000   -1.20000
AFIX   0
C18   1    1.089730    0.236475    0.631930    11.00000    0.07731    0.05770 =
         0.06515   -0.00097    0.00916    0.01763
AFIX  43
H18   2    1.054840    0.167907    0.627172    11.00000   -1.20000
AFIX   0
C9    1    0.867765    0.395596    0.806903    11.00000    0.05425    0.04433 =
         0.03848    0.00079   -0.00048    0.00466
AFIX  23
H9A   2    0.928972    0.444575    0.778884    11.00000   -1.20000
H9B   2    0.833476    0.429986    0.862378    11.00000   -1.20000
AFIX   0
C10   1    0.936541    0.293745    0.835448    11.00000    0.05854    0.04167 =
         0.03897    0.00597    0.00229    0.00245
C11   1    1.113519    0.407558    0.899293    11.00000    0.06493    0.05878 =
         0.05632   -0.00146   -0.00548   -0.00218
PART 1
AFIX  23
H11A  2    1.069669    0.449336    0.946759    21.00000   -1.20000
H11B  2    1.122988    0.450543    0.843129    21.00000   -1.20000
AFIX  23
PART 0
PART 2
H11C  2    1.141879    0.440070    0.841234   -21.00000   -1.20000
H11D  2    1.056223    0.457332    0.930488   -21.00000   -1.20000
AFIX   0
PART 0
PART 1
C12A  1    1.246792    0.364441    0.935527    21.00000    0.05429    0.08460 =
         0.08366   -0.00609   -0.01982    0.00425
AFIX  23
H12A  2    1.305656    0.352939    0.884054    21.00000   -1.20000
H12B  2    1.285029    0.414172    0.979669    21.00000   -1.20000
AFIX   0
PART 0
C14   1    1.118637    0.213283    0.915262    11.00000    0.09477    0.05932 =
         0.07949    0.00215   -0.02810    0.02297
PART 1
AFIX  23
H14A  2    1.161700    0.176009    0.864677    21.00000   -1.20000
H14B  2    1.062185    0.163331    0.947059    21.00000   -1.20000
AFIX  23
PART 0
PART 2
H14C  2    1.120783    0.155116    0.870111   -21.00000   -1.20000
H14D  2    1.084533    0.187198    0.974118   -21.00000   -1.20000
AFIX   0
PART 0
N1    3    0.792815    0.390387    0.638336    11.00000    0.05165    0.04664 =
         0.03770    0.00220   -0.00244    0.00233
N2    3    1.047601    0.306514    0.880293    11.00000    0.06041    0.04585 =
         0.05660    0.00273   -0.00930    0.00790
O1    4    0.721342    0.486568    0.510854    11.00000    0.08845    0.07474 =
         0.04747    0.01507   -0.00912    0.00811
O2    4    0.890013    0.204110    0.821926    11.00000    0.08150    0.04240 =
         0.06759    0.00867   -0.01085   -0.00422
PART 2
C12B  1    1.218866    0.385007    0.956575   -21.00000    0.05232    0.09873 =
         0.11453   -0.01234   -0.00485    0.02136
AFIX  23
H12C  2    1.194716    0.387277    1.022030   -21.00000   -1.20000
H12D  2    1.287072    0.436478    0.945984   -21.00000   -1.20000
AFIX   0
C13B  1    1.261592    0.270865    0.928434   -21.00000    0.07539    0.10971 =
         0.07258   -0.00011   -0.01004    0.02619
AFIX  23
H13C  2    1.311326    0.236535    0.977298   -21.00000   -1.20000
H13D  2    1.310082    0.270990    0.870605   -21.00000   -1.20000
AFIX   0
HKLF 4


REM  cu_RS297Cu_0m_P212121 in P2(1)2(1)2(1)
REM R1 =  0.0324 for    2870 Fo > 4sig(Fo)  and  0.0361 for all    3130 data
REM    256 parameters refined using      0 restraints

END

WGHT      0.0473      0.0878

REM Instructions for potential hydrogen bonds
HTAB C16 O2
EQIV $1 -x+3/2, -y+1, z+1/2
HTAB C9 O1_$1

REM Highest difference peak  0.098,  deepest hole -0.105,  1-sigma level  0.024
Q1    1   0.9778  0.3046  0.8810  11.00000  0.05    0.10
Q2    1   0.8353  0.3916  0.8866  11.00000  0.05    0.09
Q3    1   0.4035  0.5302  0.9841  11.00000  0.05    0.09
Q4    1   0.5034  0.6255  0.7944  11.00000  0.05    0.09
Q5    1   0.6405  0.4934  0.7019  11.00000  0.05    0.09
Q6    1   0.5374  0.6311  0.7027  11.00000  0.05    0.09
Q7    1   1.0243  0.2935  0.6705  11.00000  0.05    0.08
Q8    1   1.0221  0.3636  0.6478  11.00000  0.05    0.08
Q9    1   1.0548  0.2763  0.5866  11.00000  0.05    0.08
Q10   1   0.8037  0.1999  0.6612  11.00000  0.05    0.08
Q11   1   0.9575  0.3233  0.6045  11.00000  0.05    0.07
Q12   1   0.4714  0.5719  0.6643  11.00000  0.05    0.07
Q13   1   0.8877  0.3766  0.4247  11.00000  0.05    0.07
Q14   1   0.7134  0.3854  0.6347  11.00000  0.05    0.07
Q15   1   0.6113  0.4488  0.7776  11.00000  0.05    0.07
Q16   1   0.8214  0.3684  0.6180  11.00000  0.05    0.07
Q17   1   1.0074  0.3714  0.6912  11.00000  0.05    0.07
Q18   1   1.0507  0.2773  0.7578  11.00000  0.05    0.07
Q19   1   1.0225  0.3609  0.9281  11.00000  0.05    0.07
Q20   1   0.5823  0.4978  0.6607  11.00000  0.05    0.07
;
_shelx_res_checksum               78664
_shelx_hkl_file
;
  -2   0   0  159.41    4.82
  -3   0   0   -0.04    0.04
  -4   0   0   27.86    0.90
  -5   0   0    0.14    0.07
  -6   0   0   65.24    2.08
  -7   0   0    0.20    0.07
  -7   0   0   -0.07    0.05
  -7   0   0   -0.08    0.07
  -8   0   0   11.50    0.41
  -8   0   0   10.70    0.41
  -9   0   0   -0.07    0.07
  -9   0   0   -0.07    0.06
 -10   0   0   -0.06    0.07
 -10   0   0   -0.01    0.06
 -11   0   0    0.13    0.08
  -1   1   0  203.46    6.21
  -2   1   0    0.14    0.05
  -3   1   0    8.08    0.30
  -3  -1   0    7.57    0.28
  -4   1   0   55.50    1.70
  -4  -1   0   52.47    1.68
  -5   1   0   23.20    0.79
  -5  -1   0   22.57    0.77
  -6   1   0   25.67    0.90
  -6  -1   0   25.36    0.87
  -7  -1   0    8.32    0.33
  -7   1   0    8.36    0.32
  -7   1   0    9.08    0.41
  -8   1   0    0.27    0.07
  -8  -1   0    0.21    0.08
  -8  -1   0    0.22    0.07
  -8  -1   0    0.20    0.08
  -8   1   0    0.18    0.07
  -8   1   0    0.17    0.10
  -9   1   0    0.57    0.09
  -9  -1   0    0.48    0.10
  -9  -1   0    0.71    0.11
  -9   1   0    0.68    0.10
 -10   1   0   -0.02    0.07
 -10  -1   0   -0.01    0.07
 -10  -1   0   -0.02    0.08
 -11  -1   0    0.20    0.06
 -11  -1   0    0.33    0.09
 -11   1   0    0.24    0.08
 -12  -1   0    0.44    0.08
   0   2   0    9.98    0.32
   0   2   0    9.39    0.31
  -1   2   0  666.61   20.22
  -2   2   0    1.02    0.09
  -3   2   0   95.88    2.87
  -3  -2   0   90.55    2.83
  -4  -2   0    5.06    0.21
  -4   2   0    5.37    0.26
  -5   2   0   18.30    0.67
  -6   2   0    7.61    0.37
  -7   2   0    0.27    0.10
  -7   2   0    0.22    0.06
  -7  -2   0    0.13    0.07
  -8  -2   0    0.08    0.08
  -8   2   0    0.07    0.06
  -8   2   0   -0.02    0.07
  -8  -2   0   -0.01    0.07
  -8  -2   0    0.16    0.09
  -9  -2   0    0.39    0.08
  -9   2   0    0.33    0.08
  -9  -2   0    0.33    0.08
  -9  -2   0    0.32    0.10
 -10  -2   0    0.02    0.08
 -10   2   0    0.03    0.07
 -10  -2   0   -0.02    0.08
 -11  -2   0    1.99    0.15
 -11   2   0    2.35    0.14
 -11  -2   0    1.78    0.14
 -12  -2   0    0.07    0.06
   0   3   0    0.05    0.04
   0   3   0    0.00    0.03
  -1   3   0  260.05    7.86
  -2   3   0   43.13    1.36
  -3   3   0    4.86    0.24
  -4   3   0   16.48    0.61
  -5   3   0    8.73    0.40
  -6   3   0    1.20    0.16
  -7   3   0    0.19    0.09
  -7  -3   0    0.02    0.07
  -8   3   0    0.34    0.11
  -8   3   0    0.57    0.08
  -8  -3   0    0.61    0.10
  -8  -3   0    0.43    0.10
  -9  -3   0    1.96    0.15
  -9  -3   0    2.18    0.17
  -9  -3   0    1.89    0.16
  -9   3   0    2.48    0.15
 -10  -3   0    2.10    0.13
 -10  -3   0    2.54    0.17
 -10  -3   0    2.46    0.18
 -10   3   0    2.27    0.15
 -11  -3   0    0.07    0.07
 -11  -3   0    0.06    0.07
 -12  -3   0    0.00    0.05
   0   4   0   32.85    1.03
   1   4   0   89.33    2.62
  -1   4   0   81.19    2.61
  -2   4   0    5.21    0.25
  -3   4   0   30.82    1.04
  -4   4   0   42.72    1.41
  -5   4   0    2.59    0.22
  -6   4   0    1.80    0.20
  -6  -4   0    1.85    0.13
  -7   4   0    0.14    0.11
  -7  -4   0    0.21    0.08
  -8  -4   0    1.66    0.15
  -8  -4   0    1.92    0.16
  -8   4   0    1.77    0.21
  -9  -4   0    2.38    0.16
  -9  -4   0    2.37    0.17
  -9  -4   0    2.40    0.17
 -10  -4   0    1.56    0.12
 -10  -4   0    1.87    0.15
 -10  -4   0    1.92    0.15
 -11  -4   0    0.91    0.10
 -11  -4   0    0.91    0.10
   0   5   0    0.00    0.07
  -1   5   0    9.97    0.37
   1   5   0   10.54    0.38
  -2   5   0  223.12    6.82
   2   5   0  224.62    6.80
  -3   5   0   36.87    1.24
  -4   5   0   39.31    1.34
  -5   5   0   -0.08    0.09
  -6  -5   0    4.56    0.22
  -6   5   0    5.09    0.31
  -6   5   0    5.00    0.22
  -7   5   0    7.65    0.41
  -7  -5   0    7.18    0.32
  -7  -5   0    7.75    0.32
  -8  -5   0   16.35    0.56
  -8  -5   0   14.54    0.54
  -8   5   0   13.58    0.66
  -9  -5   0    1.51    0.14
  -9  -5   0    1.52    0.15
 -10  -5   0    0.65    0.09
 -10  -5   0    0.74    0.11
 -10  -5   0    0.59    0.10
 -11  -5   0    0.04    0.07
 -11  -5   0    0.17    0.06
   0   6   0    4.20    0.21
   1   6   0   12.95    0.47
  -1   6   0   13.07    0.45
  -2   6   0   -0.01    0.07
   2   6   0    0.12    0.07
  -3   6   0  146.24    4.48
   3   6   0  143.47    4.46
  -4   6   0    0.29    0.12
  -5   6   0    0.01    0.06
  -5  -6   0    0.08    0.06
  -5   6   0   -0.08    0.07
  -5   6   0    0.07    0.11
  -6   6   0    0.07    0.08
  -6   6   0    0.19    0.12
  -6  -6   0    0.06    0.07
  -6  -6   0    0.04    0.09
  -7  -6   0    0.58    0.10
  -7  -6   0    0.48    0.09
  -7   6   0    0.49    0.13
  -8  -6   0    4.09    0.23
  -8  -6   0    4.24    0.24
  -9  -6   0    4.98    0.24
  -9  -6   0    4.13    0.22
 -10  -6   0    0.39    0.08
 -10  -6   0    0.39    0.08
 -10  -6   0    0.32    0.09
 -11  -6   0    0.41    0.08
 -11  -6   0    0.31    0.06
   1   7   0   40.53    1.32
  -2   7   0    0.55    0.10
   2   7   0    0.33    0.10
  -3   7   0    0.42    0.12
   3   7   0    0.27    0.09
   4   7   0    3.41    0.24
  -4   7   0    3.11    0.15
  -4   7   0    3.03    0.24
  -5   7   0    0.22    0.08
  -5   7   0    0.20    0.07
  -5   7   0    0.32    0.11
   5   7   0    0.31    0.12
  -6   7   0   14.00    0.61
   6   7   0   12.82    0.59
  -6   7   0   13.85    0.48
  -6  -7   0   13.79    0.50
  -7  -7   0    1.37    0.13
  -8  -7   0    0.71    0.10
  -9  -7   0    0.16    0.09
 -10  -7   0    0.22    0.07
 -10  -7   0    0.05    0.06
   1   8   0   13.44    0.53
   2   8   0   79.93    2.53
  -2   8   0   80.04    2.45
   3   8   0    1.43    0.17
  -3   8   0    1.54    0.11
  -4   8   0    7.73    0.30
   4   8   0    7.59    0.38
  -5   8   0    4.42    0.31
  -5   8   0    4.55    0.22
   5   8   0    4.19    0.30
  -6   8   0    6.39    0.27
  -7  -8   0    7.53    0.33
  -8  -8   0    2.76    0.19
  -9  -8   0    0.12    0.07
  -9  -8   0    0.08    0.08
 -10  -8   0   -0.05    0.05
 -10  -8   0    0.02    0.07
   0   9   0   -0.08    0.06
   0   9   0    0.10    0.08
   1   9   0   14.66    0.48
  -1   9   0   13.89    0.48
  -1   9   0   13.29    0.50
  -2   9   0   17.85    0.60
   2   9   0   18.49    0.60
   2   9   0   17.80    0.70
  -3   9   0    0.22    0.06
   3   9   0    0.08    0.11
  -4   9   0    5.82    0.24
   4   9   0    5.00    0.31
  -5   9   0    3.00    0.17
  -6   9   0    0.07    0.07
   7   9   0    0.14    0.08
  -8  -9   0    0.80    0.11
  -9  -9   0    0.19    0.07
  -9  -9   0    0.29    0.08
   0  10   0   40.04    1.31
   0  10   0   39.99    1.27
   1  10   0   25.34    0.88
  -1  10   0   24.90    0.83
  -1  10   0   24.71    0.91
   1  10   0   26.31    0.83
   2  10   0    5.74    0.31
   2  10   0    5.30    0.24
  -2  10   0    5.45    0.24
   3  10   0    0.09    0.07
  -3  10   0    0.08    0.07
  -4  10   0    7.89    0.32
   5  10   0    0.69    0.15
  -5  10   0    0.80    0.10
  -6  10   0    1.12    0.11
   6  10   0    0.88    0.13
   7  10   0    0.09    0.08
   8  10   0    0.10    0.05
   0  11   0   -0.04    0.06
   0  11   0   -0.02    0.09
  -1  11   0   -0.03    0.07
   1  11   0    0.02    0.10
   1  11   0    0.03    0.07
  -2  11   0   12.69    0.45
   2  11   0   11.58    0.44
   2  11   0   12.96    0.52
  -3  11   0    1.78    0.13
   3  11   0    1.66    0.20
   3  11   0    1.55    0.12
  -4  11   0    0.74    0.09
   4  11   0    0.66    0.16
   4  11   0    0.86    0.09
  -5  11   0    0.73    0.09
   5  11   0    0.70    0.13
   6  11   0    0.04    0.10
   7  11   0    0.22    0.08
   0  12   0    5.00    0.23
   0  12   0    4.92    0.26
   1  12   0    4.78    0.27
  -1  12   0    5.03    0.21
   1  12   0    4.53    0.21
  -2  12   0    2.77    0.16
   2  12   0    2.84    0.21
   2  12   0    2.45    0.15
  -3  12   0    0.20    0.07
   3  12   0    0.14    0.12
   4  12   0    0.21    0.11
  -4  12   0    0.08    0.06
   5  12   0    0.41    0.10
  -5  12   0    0.41    0.07
   6  12   0    0.07    0.08
   7  12   0    0.77    0.09
   0  13   0    0.00    0.05
   1  13   0    2.48    0.18
  -1  13   0    2.30    0.13
  -2  13   0    0.27    0.06
   2  13   0    0.28    0.09
   3  13   0    2.64    0.20
  -3  13   0    2.52    0.13
   4  13   0    0.57    0.12
  -4  13   0    0.38    0.06
   5  13   0    0.23    0.09
   1  14   0   -0.01    0.07
   2  14   0    0.77    0.10
   3  14   0    0.71    0.09
   4  14   0    0.08    0.07
  -1   0   1  157.31    4.80
  -2   0   1    7.65    0.27
  -3   0   1  149.33    4.54
  -4   0   1    4.39    0.21
  -4   0  -1    4.68    0.22
  -5   0   1   23.70    0.81
  -5   0  -1   24.32    0.81
  -6   0  -1   25.79    0.87
  -6   0   1   24.42    0.87
  -7   0  -1   18.49    0.64
  -7   0  -1   18.47    0.64
  -7   0   1   19.91    0.71
  -7   0   1   19.03    0.64
  -7   0  -1   19.42    0.63
  -7   0  -1   20.21    0.73
  -8   0   1    0.03    0.06
  -8   0  -1    0.07    0.07
  -8   0  -1    0.07    0.07
  -9   0   1    1.83    0.14
  -9   0  -1    1.62    0.14
  -9   0   1    1.60    0.14
  -9   0  -1    1.84    0.14
 -10   0  -1    0.19    0.09
 -10   0  -1    0.35    0.08
 -10   0   1    0.26    0.08
 -10   0   1    0.25    0.09
 -11   0  -1    0.27    0.06
 -11   0  -1    0.45    0.09
 -11   0   1    0.28    0.08
 -12   0   1    0.04    0.05
   0   1  -1    0.47    0.04
   0   1   1    0.50    0.03
  -1   1   1    5.62    0.20
  -2   1   1  165.88    5.03
  -2   1  -1  157.71    4.79
  -2  -1   1  159.09    4.79
  -3   1   1   48.55    1.52
  -3   1  -1   50.28    1.52
  -3  -1   1   46.77    1.50
  -4   1   1    8.05    0.33
  -4  -1   1    8.09    0.31
  -4   1  -1    7.92    0.32
  -5   1   1   27.15    0.93
  -5  -1  -1   27.78    0.91
  -5   1  -1   28.62    0.95
  -5  -1   1   28.02    0.93
  -6  -1  -1   12.88    0.49
  -6   1   1   12.74    0.51
  -6   1  -1   12.79    0.50
  -6  -1   1   12.30    0.51
  -7  -1  -1    1.15    0.11
  -7  -1  -1    1.17    0.11
  -7   1   1    1.27    0.10
  -7   1   1    1.26    0.15
  -7  -1  -1    1.39    0.12
  -7   1  -1    1.22    0.16
  -7   1  -1    1.30    0.10
  -7   1  -1    1.23    0.10
  -7  -1   1    1.28    0.11
  -8  -1  -1    0.11    0.07
  -8  -1  -1    0.23    0.08
  -8   1   1    0.23    0.07
  -8   1   1    0.16    0.10
  -8  -1  -1    0.20    0.08
  -8  -1   1    0.21    0.09
  -8   1  -1    0.22    0.07
  -8  -1   1    0.15    0.07
  -8   1  -1    0.23    0.11
  -8   1  -1    0.13    0.08
  -9   1   1    1.39    0.12
  -9  -1  -1    1.37    0.14
  -9  -1  -1    1.38    0.11
  -9   1   1    1.44    0.12
  -9  -1  -1    1.66    0.14
  -9  -1   1    1.27    0.12
  -9   1  -1    1.35    0.12
  -9  -1   1    1.64    0.14
  -9   1  -1    1.67    0.14
 -10   1   1    3.26    0.19
 -10  -1  -1    3.14    0.20
 -10  -1  -1    3.39    0.20
 -10  -1   1    3.12    0.18
 -10   1  -1    3.03    0.17
 -10  -1   1    3.09    0.19
 -10   1  -1    3.13    0.19
 -11  -1  -1    4.23    0.20
 -11   1   1    4.50    0.21
 -11  -1  -1    4.12    0.22
 -11   1  -1    4.20    0.21
 -11  -1   1    4.72    0.23
 -11  -1   1    4.15    0.19
 -12  -1   1    0.14    0.06
   0   2  -1  469.15   13.62
   0   2   1  457.42   13.62
   0   2  -1  420.35   13.59
  -1   2   1  741.13   22.46
  -1   2  -1  638.82   19.40
  -2   2   1  423.17   12.96
  -2   2  -1  384.09   11.55
  -2   2  -1  382.15   11.75
  -3   2   1   39.79    1.27
  -3   2  -1   36.98    1.15
  -3  -2   1   34.43    1.10
  -4   2   1   72.26    2.27
  -4  -2   1   71.64    2.26
  -4   2  -1   75.90    2.31
  -5  -2  -1   11.49    0.41
  -5   2   1   11.10    0.46
  -5   2  -1   11.81    0.47
  -6   2   1   29.79    1.04
  -6   2  -1   32.20    1.11
  -7  -2  -1    9.83    0.36
  -7  -2  -1    9.44    0.36
  -7   2   1    9.18    0.43
  -7   2  -1    8.81    0.33
  -7   2  -1   10.57    0.45
  -7  -2   1    9.09    0.35
  -7   2  -1    8.51    0.34
  -8  -2  -1    0.80    0.10
  -8  -2  -1    0.86    0.11
  -8   2   1    0.81    0.10
  -8   2   1    0.74    0.13
  -8  -2  -1    0.92    0.11
  -8  -2   1    0.61    0.10
  -8   2  -1    0.65    0.13
  -8   2  -1    0.82    0.10
  -8   2  -1    0.71    0.09
  -9  -2  -1    0.51    0.10
  -9  -2  -1    0.41    0.09
  -9   2   1    0.50    0.08
  -9   2  -1    0.37    0.07
  -9  -2   1    0.46    0.09
  -9  -2   1    0.44    0.10
  -9  -2   1    0.39    0.08
  -9   2  -1    0.35    0.09
 -10  -2  -1    4.66    0.25
 -10   2   1    4.42    0.22
 -10  -2  -1    4.94    0.25
 -10  -2   1    4.20    0.22
 -10  -2   1    4.05    0.22
 -10   2  -1    4.31    0.22
 -11   2   1    1.00    0.09
 -11  -2  -1    0.77    0.11
 -11  -2  -1    1.08    0.11
 -11  -2   1    0.96    0.10
 -11  -2   1    1.03    0.12
 -12  -2  -1    0.08    0.04
 -12  -2   1    0.12    0.06
   0   3   1   22.78    0.69
   0   3  -1   21.74    0.69
   0   3  -1   20.75    0.68
  -1   3   1   75.39    2.30
   1   3   1   71.20    2.19
  -1   3  -1   72.11    2.20
  -2   3   1  170.78    5.19
  -2   3  -1  161.43    4.92
  -3   3   1   52.22    1.66
  -3   3  -1   49.17    1.56
  -4   3   1   30.82    1.04
  -4   3  -1   31.60    1.06
  -5   3   1    1.50    0.16
  -5   3  -1    1.36    0.15
  -6   3   1    0.48    0.12
  -6   3  -1    0.59    0.12
  -7   3   1    3.55    0.25
  -7  -3  -1    3.56    0.20
  -7  -3  -1    3.90    0.20
  -7   3  -1    3.26    0.17
  -7  -3   1    3.26    0.18
  -7   3  -1    3.67    0.27
  -8  -3  -1    7.77    0.33
  -8   3   1    7.28    0.38
  -8  -3  -1    7.88    0.33
  -8  -3  -1    7.82    0.34
  -8   3  -1    7.29    0.30
  -8  -3   1    7.32    0.31
  -8   3  -1    7.57    0.41
  -9  -3  -1   13.57    0.50
  -9   3   1   12.43    0.47
  -9  -3  -1   13.55    0.48
  -9  -3  -1   13.19    0.49
  -9  -3   1   13.50    0.49
  -9   3  -1   12.37    0.47
  -9  -3   1   13.46    0.48
  -9  -3   1   13.41    0.50
 -10   3   1    1.22    0.10
 -10  -3  -1    0.98    0.13
 -10  -3  -1    1.13    0.10
 -10  -3  -1    1.19    0.13
 -10  -3   1    1.09    0.12
 -10  -3   1    0.98    0.12
 -11  -3  -1    0.30    0.09
 -11  -3  -1    0.35    0.08
 -11  -3   1    0.42    0.08
 -11  -3   1    0.41    0.08
 -12  -3  -1    2.12    0.13
 -12  -3   1    2.17    0.14
   0   4  -1   70.61    2.21
   0   4   1   72.49    2.22
   0   4  -1   74.23    2.23
   1   4  -1    6.23    0.25
  -1   4   1    6.24    0.24
  -1   4  -1    6.70    0.26
   1   4   1    6.43    0.25
  -2   4   1  181.74    5.53
  -2   4  -1  161.01    4.92
  -3   4   1  121.44    3.75
  -3   4  -1  105.96    3.29
  -4   4   1  174.14    5.36
  -4   4  -1  176.98    5.45
  -5   4   1    2.58    0.22
  -5   4  -1    2.54    0.20
  -6   4   1    4.52    0.23
  -6  -4  -1    4.66    0.22
  -6   4   1    5.18    0.29
  -6   4  -1    5.41    0.32
  -6  -4   1    4.47    0.22
  -7  -4  -1    1.92    0.15
  -7   4   1    2.31    0.22
  -7  -4  -1    2.50    0.16
  -7   4  -1    2.21    0.23
  -7  -4   1    2.09    0.16
  -8  -4  -1   12.46    0.47
  -8   4   1   12.02    0.54
  -8  -4  -1   12.62    0.47
  -8   4  -1   11.93    0.55
  -8   4  -1   10.69    0.44
  -8  -4   1   12.61    0.45
  -9  -4  -1    1.34    0.14
  -9  -4  -1    1.27    0.13
  -9  -4  -1    1.60    0.15
  -9  -4   1    1.62    0.14
  -9  -4   1    1.47    0.15
 -10  -4  -1    5.67    0.26
 -10  -4  -1    5.43    0.26
 -10  -4  -1    4.84    0.23
 -10  -4   1    5.03    0.25
 -10  -4   1    4.67    0.24
 -10  -4   1    4.84    0.21
 -11  -4  -1    0.23    0.08
 -11  -4  -1    0.31    0.08
 -11  -4   1    0.39    0.08
 -11  -4   1    0.18    0.07
   0   5   1    0.63    0.09
   0   5  -1    0.58    0.08
   0   5  -1    0.59    0.06
   1   5  -1    5.72    0.25
  -1   5  -1    6.03    0.26
   1   5   1    6.33    0.26
   2   5  -1   64.83    2.11
  -2   5   1   70.70    2.12
  -2   5  -1   64.91    2.07
   2   5   1   66.40    2.05
  -3   5   1    4.77    0.26
  -3   5  -1    3.54    0.23
  -4   5   1   16.05    0.62
  -4   5  -1   16.06    0.63
  -5   5   1   38.28    1.31
  -5   5  -1   38.60    1.33
  -6   5   1    1.77    0.13
  -6   5   1    1.61    0.18
  -6  -5  -1    1.81    0.14
  -6  -5  -1    1.71    0.14
  -6   5   1    1.41    0.14
  -6   5  -1    1.72    0.21
  -6  -5   1    1.84    0.14
  -7   5   1   24.74    0.91
  -7  -5  -1   24.27    0.81
  -7  -5  -1   23.21    0.81
  -7  -5   1   22.12    0.78
  -7   5  -1   24.23    0.91
  -8  -5  -1    2.31    0.18
  -8  -5  -1    2.24    0.17
  -8  -5   1    2.34    0.18
  -8  -5   1    2.55    0.18
  -9  -5  -1    3.04    0.19
  -9  -5  -1    2.97    0.19
  -9  -5  -1    3.03    0.19
  -9  -5   1    2.59    0.18
  -9  -5   1    2.89    0.20
 -10  -5  -1    3.11    0.17
 -10  -5  -1    3.69    0.21
 -10  -5  -1    3.00    0.18
 -10  -5   1    3.77    0.20
 -10  -5   1    3.43    0.20
 -10  -5   1    3.14    0.17
 -11  -5  -1    0.55    0.08
 -11  -5  -1    0.44    0.08
 -11  -5   1    0.60    0.08
 -11  -5   1    0.58    0.07
   0   6  -1    4.30    0.22
   1   6  -1    1.17    0.12
   1   6   1    1.37    0.12
  -1   6  -1    1.27    0.11
   2   6  -1   52.30    1.67
  -2   6  -1   50.98    1.65
   2   6   1   51.58    1.63
   3   6  -1   87.27    2.78
  -3   6   1   90.74    2.79
   3   6   1   81.18    2.55
  -3   6  -1   82.07    2.60
  -4   6   1   13.49    0.55
  -4   6  -1   13.99    0.59
  -5   6   1    6.29    0.34
  -5  -6  -1    5.86    0.26
  -5   6   1    5.84    0.27
  -5   6   1    5.74    0.24
  -5   6  -1    5.45    0.23
  -5   6  -1    6.15    0.35
  -5  -6   1    5.71    0.25
  -6   6   1    0.88    0.11
  -6   6   1    0.82    0.10
  -6   6   1    0.99    0.15
  -6  -6  -1    0.99    0.12
  -6  -6   1    0.85    0.11
  -6   6  -1    1.15    0.18
  -7   6   1    5.40    0.35
  -7  -6  -1    5.91    0.27
  -7  -6  -1    5.36    0.26
  -7   6  -1    5.08    0.35
  -7  -6   1    6.02    0.27
  -7  -6   1    5.57    0.26
  -8  -6  -1   10.14    0.40
  -8  -6  -1    9.86    0.41
  -8  -6   1    9.99    0.40
  -8  -6   1    9.35    0.38
  -9  -6  -1    4.23    0.22
  -9  -6  -1    3.88    0.22
  -9  -6  -1    3.93    0.22
  -9  -6   1    3.68    0.20
  -9  -6   1    3.92    0.22
 -10  -6  -1    2.69    0.16
 -10  -6  -1    2.78    0.18
 -10  -6  -1    2.90    0.17
 -10  -6   1    2.69    0.16
 -10  -6   1    2.50    0.17
 -10  -6   1    3.05    0.18
 -11  -6  -1   -0.11    0.06
 -11  -6   1    0.02    0.05
 -11  -6   1    0.04    0.06
   0   7  -1   28.56    0.96
   1   7  -1    2.94    0.20
   1   7   1    2.92    0.19
   2   7  -1   13.72    0.53
   2   7   1   14.09    0.53
  -2   7  -1   14.48    0.53
   3   7  -1   18.98    0.70
   3   7   1   18.02    0.66
  -3   7  -1   17.70    0.68
  -4   7   1    4.96    0.31
  -4   7   1    5.29    0.21
  -4   7   1    5.19    0.24
   4   7  -1    5.34    0.29
  -4   7  -1    5.03    0.21
   4   7   1    5.51    0.30
  -4   7  -1    4.75    0.30
  -5   7   1    3.23    0.19
  -5   7   1    3.03    0.17
  -5   7   1    2.93    0.26
   5   7  -1    2.92    0.25
   5   7   1    2.75    0.24
  -5   7  -1    2.94    0.26
  -5   7  -1    3.03    0.16
  -5  -7   1    2.78    0.18
  -6   7   1    5.25    0.27
  -6   7   1    5.37    0.24
  -6  -7  -1    5.21    0.26
  -6  -7   1    4.84    0.24
   6   7   1    4.57    0.32
  -6   7  -1    5.35    0.34
  -6   7  -1    5.21    0.23
  -7  -7  -1    1.48    0.15
  -7  -7   1    1.46    0.14
  -8  -7  -1    3.78    0.22
  -8  -7   1    3.57    0.20
  -9  -7  -1    3.37    0.21
  -9  -7  -1    3.59    0.21
  -9  -7   1    3.59    0.21
 -10  -7  -1    0.24    0.07
 -10  -7  -1    0.22    0.07
 -10  -7   1    0.24    0.08
 -10  -7   1    0.24    0.07
  -1   8   1   22.24    0.73
   1   8  -1   22.71    0.81
   2   8  -1    3.11    0.22
  -2   8   1    2.80    0.15
  -2   8  -1    3.01    0.15
   2   8   1    3.15    0.22
  -3   8   1    2.85    0.14
   3   8  -1    2.58    0.22
  -3   8  -1    2.41    0.14
  -3   8  -1    2.36    0.20
   3   8   1    2.33    0.19
   4   8  -1    0.11    0.11
  -4   8   1    0.10    0.08
  -4   8   1    0.13    0.07
  -4   8  -1    0.00    0.06
   4   8   1    0.10    0.10
  -4   8  -1   -0.02    0.10
  -5   8   1    7.44    0.33
   5   8  -1    7.43    0.40
  -5   8   1    7.96    0.31
   5   8   1    7.50    0.40
  -5   8  -1    7.22    0.41
  -5   8  -1    8.07    0.31
  -6   8   1    4.76    0.23
  -6   8  -1    4.08    0.21
  -6   8  -1    4.13    0.32
  -7  -8  -1    0.25    0.08
  -7  -8   1    0.40    0.08
   7   8   1    0.19    0.09
  -8  -8  -1    0.13    0.07
  -8  -8   1    0.15    0.09
  -9  -8  -1    0.59    0.10
  -9  -8  -1    0.83    0.10
  -9  -8   1    0.79    0.10
 -10  -8  -1    0.11    0.06
 -10  -8  -1    0.04    0.05
 -10  -8   1    0.24    0.07
 -10  -8   1    0.10    0.05
   0   9   1    8.36    0.31
   0   9   1    7.75    0.35
   0   9  -1    7.99    0.30
  -1   9   1    7.80    0.33
  -1   9   1    8.01    0.30
   1   9  -1    8.03    0.30
   1   9   1    8.45    0.32
   1   9   1    8.63    0.37
  -1   9  -1    8.06    0.31
   2   9  -1    4.34    0.29
  -2   9   1    5.13    0.21
   2   9  -1    4.53    0.20
   2   9   1    4.98    0.27
   2   9   1    4.60    0.28
  -2   9  -1    4.62    0.21
  -3   9   1    0.11    0.07
   3   9  -1    0.11    0.09
  -3   9  -1   -0.05    0.06
   3   9   1    0.06    0.09
   4   9  -1    1.19    0.18
  -4   9   1    1.27    0.12
  -4   9  -1    1.41    0.12
   4   9   1    1.14    0.16
  -5   9   1    2.66    0.18
  -5   9   1    2.52    0.18
  -5   9  -1    2.80    0.17
   5   9   1    2.32    0.21
  -6   9   1    5.99    0.27
   6   9   1    5.55    0.29
   7   9   1    1.16    0.13
  -7  -9   1    1.15    0.13
  -8  -9  -1    0.03    0.06
   8   9  -1    0.07    0.06
  -8  -9   1    0.09    0.06
  -9  -9  -1    0.17    0.06
  -9  -9  -1    0.24    0.07
  -9  -9   1    0.21    0.07
  -9  -9   1    0.31    0.07
   0  10   1    0.07    0.09
   0  10  -1    0.11    0.09
   0  10   1    0.17    0.08
   0  10  -1    0.01    0.06
   1  10  -1   14.04    0.50
  -1  10   1   14.25    0.54
  -1  10   1   15.66    0.51
  -1  10  -1   15.19    0.52
   1  10   1   15.38    0.53
   1  10   1   14.89    0.58
  -2  10   1    8.15    0.32
   2  10   1    8.36    0.38
   2  10   1    8.02    0.31
  -2  10  -1    7.33    0.30
  -3  10   1   10.42    0.39
   3  10   1   10.01    0.38
   3  10   1   10.11    0.45
  -3  10  -1    9.88    0.37
  -4  10   1    4.79    0.23
   4  10   1    4.85    0.30
  -4  10  -1    4.91    0.23
  -5  10   1    5.39    0.25
   5  10   1    5.52    0.32
  -5  10  -1    5.43    0.24
  -6  10   1    1.32    0.12
   6  10   1    1.33    0.16
   7  10  -1    0.78    0.10
   7  10   1    0.80    0.11
   8  10  -1    0.19    0.06
  -8 -10  -1    0.20    0.07
   0  11  -1    3.19    0.17
   0  11   1    3.66    0.23
   0  11   1    3.75    0.18
   0  11  -1    4.07    0.23
   1  11  -1   21.55    0.78
  -1  11   1   22.84    0.73
  -1  11   1   21.24    0.76
   1  11   1   22.24    0.81
   1  11   1   23.35    0.76
  -1  11  -1   22.43    0.75
   2  11  -1   10.30    0.46
  -2  11   1   10.48    0.39
   2  11   1   10.68    0.39
  -2  11  -1   10.03    0.38
   2  11   1   10.70    0.46
  -3  11   1    0.34    0.07
   3  11  -1    0.32    0.14
   3  11   1    0.05    0.13
  -3  11  -1    0.32    0.08
   3  11   1    0.39    0.08
  -4  11   1    6.15    0.27
   4  11  -1    6.35    0.35
  -4  11  -1    5.55    0.25
   4  11   1    6.20    0.33
   4  11   1    5.97    0.25
  -5  11   1    2.48    0.16
   5  11  -1    2.58    0.21
   5  11   1    2.77    0.22
   5  11   1    2.24    0.15
  -5  11  -1    2.35    0.14
   6  11  -1    1.66    0.16
   6  11   1    1.91    0.13
   6  11   1    1.94    0.17
   7  11  -1    0.68    0.09
   7  11   1    0.57    0.09
   0  12  -1    4.25    0.23
   0  12   1    3.76    0.23
   0  12   1    4.04    0.20
  -1  12   1    2.78    0.16
   1  12  -1    2.78    0.21
   1  12   1    3.02    0.17
   1  12   1    3.04    0.23
   2  12  -1    0.37    0.12
  -2  12   1    0.54    0.09
  -2  12  -1    0.50    0.07
   2  12   1    0.44    0.13
   2  12   1    0.58    0.08
  -3  12   1   -0.11    0.06
   3  12  -1    0.18    0.12
   3  12   1    0.06    0.06
  -3  12  -1    0.03    0.06
   3  12   1    0.26    0.13
  -4  12   1    0.07    0.07
   4  12  -1    0.08    0.11
   4  12   1   -0.01    0.06
  -4  12  -1    0.00    0.05
   4  12   1    0.00    0.10
   5  12  -1    0.48    0.11
  -5  12   1    0.46    0.08
   5  12   1    0.47    0.07
   5  12   1    0.54    0.13
   6  12  -1    0.14    0.07
   6  12   1    0.19    0.09
   7  12  -1    0.17    0.06
   7  12   1    0.15    0.06
   0  13   1    1.49    0.13
   0  13   1    1.35    0.10
  -1  13   1    0.44    0.07
   1  13  -1    0.44    0.09
   1  13   1    0.53    0.10
   1  13   1    0.53    0.08
  -2  13   1   -0.03    0.04
   2  13  -1    0.12    0.08
   2  13   1    0.07    0.05
   2  13   1    0.07    0.10
  -3  13   1    0.44    0.07
   3  13  -1    0.37    0.11
   3  13   1    0.26    0.10
   3  13   1    0.34    0.06
  -4  13   1    0.26    0.06
   4  13  -1    0.13    0.10
   4  13   1    0.07    0.10
   5  13  -1    0.50    0.10
   5  13   1    0.52    0.10
   0  14   1    0.97    0.08
  -1  14   1    0.09    0.05
   1  14   1    0.09    0.07
   2  14  -1    0.51    0.09
  -2  14   1    0.43    0.06
   2  14   1    0.48    0.09
   3  14  -1    0.26    0.08
  -3  14   1    0.13    0.05
   3  14   1    0.25    0.07
   4  14   1    0.94    0.09
  -2   0  -2  191.87    5.78
  -3   0   2   52.55    1.59
  -3   0  -2   50.16    1.57
  -4   0   2   20.59    0.68
  -5   0  -2   13.44    0.50
  -5   0   2   13.09    0.48
  -6   0   2    0.61    0.10
  -6   0  -2    0.62    0.11
  -7   0   2    2.91    0.16
  -7   0  -2    2.97    0.17
  -7   0  -2    3.07    0.16
  -7   0  -2    3.07    0.17
  -7   0  -2    3.51    0.23
  -8   0  -2    1.83    0.13
  -8   0  -2    1.78    0.14
  -8   0   2    1.92    0.14
  -8   0  -2    1.78    0.14
  -9   0   2   13.22    0.47
  -9   0  -2   13.85    0.49
  -9   0  -2   13.08    0.50
 -10   0  -2    3.37    0.20
 -10   0   2    3.17    0.16
 -10   0  -2    3.02    0.18
 -10   0   2    3.29    0.19
 -11   0  -2    3.97    0.18
 -11   0   2    4.28    0.21
 -12   0   2   -0.03    0.05
  -2   1   2  115.90    3.52
  -2   1  -2  113.75    3.43
  -3   1   2   32.56    1.00
  -3  -1  -2   30.30    0.97
  -3  -1   2   29.95    0.94
  -3   1  -2   30.46    0.93
  -4   1   2   30.91    1.01
  -4  -1   2   31.48    1.00
  -5   1   2   72.39    2.27
  -5   1  -2   76.76    2.39
  -5  -1   2   75.53    2.35
  -6  -1  -2    0.95    0.11
  -6   1   2    1.00    0.13
  -6   1  -2    0.94    0.13
  -7  -1  -2    3.34    0.22
  -7  -1  -2    3.90    0.19
  -7  -1  -2    3.76    0.19
  -7  -1  -2    3.66    0.19
  -7   1   2    3.55    0.23
  -7   1   2    3.55    0.17
  -7   1  -2    3.57    0.18
  -7  -1   2    3.53    0.18
  -7   1  -2    3.52    0.18
  -7   1  -2    3.87    0.25
  -7   1  -2    3.53    0.17
  -8  -1  -2    6.77    0.27
  -8   1   2    6.81    0.27
  -8  -1  -2    6.47    0.29
  -8  -1  -2    6.68    0.29
  -8   1  -2    7.04    0.29
  -8   1  -2    6.42    0.36
  -8  -1   2    6.67    0.28
  -8   1  -2    6.73    0.28
  -9  -1  -2    1.18    0.11
  -9  -1  -2    1.09    0.13
  -9   1   2    1.15    0.12
  -9  -1  -2    0.95    0.12
  -9  -1   2    1.29    0.12
  -9   1  -2    1.08    0.12
  -9   1  -2    1.29    0.13
 -10   1   2    0.78    0.11
 -10  -1  -2    0.99    0.12
 -10  -1  -2    0.84    0.12
 -10  -1   2    1.06    0.12
 -10   1  -2    1.10    0.10
 -10  -1   2    0.92    0.10
 -10   1  -2    1.09    0.12
 -11   1   2    4.17    0.20
 -11  -1  -2    4.17    0.22
 -11  -1  -2    3.96    0.20
 -11  -1   2    4.22    0.21
 -12   1   2    3.19    0.15
 -12  -1   2    3.52    0.17
   0   2   2   63.75    1.91
   0   2  -2   61.13    1.90
  -1   2   2   44.35    1.37
  -2   2   2   48.34    1.50
  -2   2  -2   46.16    1.40
  -3   2   2   20.63    0.67
  -3  -2  -2   19.57    0.64
  -3   2  -2   19.12    0.59
  -4   2   2   37.77    1.22
  -4   2  -2   37.15    1.21
  -5   2   2   14.21    0.54
  -5   2  -2   14.55    0.55
  -6   2   2   20.58    0.74
  -6   2  -2   21.21    0.78
  -7  -2  -2    4.12    0.21
  -7  -2  -2    3.83    0.20
  -7  -2  -2    3.96    0.20
  -7   2   2    3.73    0.25
  -7  -2   2    4.22    0.20
  -7   2  -2    3.70    0.20
  -7   2  -2    3.88    0.19
  -7   2  -2    4.37    0.27
  -8  -2  -2    2.45    0.17
  -8  -2  -2    2.55    0.16
  -8  -2  -2    2.40    0.18
  -8   2  -2    2.25    0.15
  -8   2  -2    2.26    0.22
  -8  -2   2    2.34    0.17
  -8   2  -2    2.19    0.15
  -9  -2  -2    1.25    0.14
  -9   2   2    1.25    0.12
  -9  -2  -2    1.29    0.12
  -9  -2  -2    1.42    0.14
  -9   2  -2    1.29    0.12
  -9   2  -2    1.35    0.13
  -9  -2   2    1.25    0.13
 -10   2   2    4.05    0.20
 -10  -2  -2    4.31    0.23
 -10  -2  -2    4.65    0.24
 -10  -2   2    4.42    0.22
 -10  -2   2    4.11    0.22
 -10   2  -2    4.18    0.22
 -11   2   2    2.48    0.14
 -11  -2  -2    2.29    0.16
 -11  -2  -2    2.55    0.18
 -11  -2   2    2.78    0.17
 -11  -2   2    2.47    0.14
 -12  -2  -2   -0.02    0.04
 -12  -2   2    0.04    0.06
   0   3  -2    0.59    0.06
   0   3   2    0.75    0.07
  -1   3   2   57.24    1.76
   1   3   2   56.89    1.74
  -2   3   2   28.84    0.94
  -2   3   2   30.82    0.96
  -2   3  -2   30.70    0.95
  -2   3  -2   31.79    1.01
  -3   3   2  271.69    8.32
  -3   3  -2  235.32    7.15
  -4   3   2   18.75    0.67
  -4   3  -2   17.22    0.62
  -5   3   2   38.59    1.28
  -5   3  -2   39.17    1.31
  -6   3   2    0.01    0.07
  -6   3   2    0.10    0.08
  -6   3  -2    0.20    0.10
  -6  -3   2    0.17    0.06
  -7  -3  -2    9.50    0.37
  -7  -3  -2    9.43    0.37
  -7   3   2    9.74    0.44
  -7   3  -2    9.06    0.34
  -7   3  -2    9.99    0.46
  -7  -3   2    9.39    0.35
  -7   3  -2    8.75    0.34
  -8  -3  -2   13.29    0.49
  -8  -3  -2   12.59    0.49
  -8  -3  -2   13.82    0.49
  -8   3  -2   13.03    0.46
  -8  -3   2   12.86    0.47
  -8   3  -2   12.33    0.58
  -9  -3  -2    7.12    0.31
  -9  -3  -2    6.65    0.29
  -9  -3  -2    7.04    0.32
  -9  -3   2    7.15    0.31
  -9  -3   2    6.66    0.29
  -9   3  -2    6.99    0.30
 -10  -3  -2    2.87    0.20
 -10  -3  -2    3.00    0.19
 -10  -3  -2    2.67    0.16
 -10  -3   2    2.98    0.19
 -10  -3   2    3.02    0.19
 -11  -3  -2    0.12    0.08
 -11  -3  -2    0.06    0.06
 -11  -3   2    0.08    0.07
 -11  -3   2    0.07    0.06
 -12  -3   2    0.82    0.08
   0   4  -2   71.12    2.19
   0   4  -2   71.15    2.17
   1   4  -2   34.03    1.08
  -1   4  -2   31.31    1.03
   1   4   2   33.10    1.02
  -2   4   2   62.88    1.94
  -2   4  -2   62.79    1.97
   2   4   2   63.37    1.94
  -2   4  -2   62.11    1.89
  -3   4   2    3.71    0.19
  -3   4   2    4.11    0.22
  -3   4  -2    3.96    0.22
  -4   4   2   61.53    1.96
  -4   4  -2   58.60    1.88
  -5   4   2   23.31    0.83
  -5   4  -2   21.52    0.79
  -6   4   2    0.15    0.08
  -6   4   2    0.28    0.07
  -6   4   2    0.29    0.09
  -6  -4  -2    0.17    0.08
  -6  -4  -2    0.07    0.07
  -6  -4   2    0.09    0.07
  -6   4  -2    0.15    0.09
  -7   4   2    1.10    0.16
  -7  -4  -2    1.35    0.13
  -7  -4  -2    1.52    0.13
  -7   4  -2    1.38    0.11
  -7   4  -2    1.25    0.18
  -7  -4   2    1.11    0.12
  -8  -4  -2    4.19    0.23
  -8  -4  -2    4.46    0.25
  -8  -4  -2    4.38    0.24
  -8  -4   2    3.73    0.22
  -8   4  -2    4.23    0.32
  -9  -4  -2   11.02    0.44
  -9  -4  -2   11.24    0.44
  -9  -4  -2   12.26    0.45
  -9  -4   2   11.92    0.44
  -9  -4   2   10.61    0.43
 -10  -4  -2    0.13    0.07
 -10  -4  -2    0.16    0.08
 -10  -4  -2    0.20    0.07
 -10  -4   2    0.15    0.06
 -10  -4   2    0.10    0.08
 -10  -4   2    0.16    0.07
 -11  -4  -2    0.40    0.08
 -11  -4   2    0.58    0.08
 -11  -4   2    0.38    0.08
   0   5  -2    0.71    0.10
   0   5  -2    0.62    0.07
   1   5  -2   60.02    1.88
   1   5   2   60.19    1.85
  -1   5  -2   58.96    1.86
   2   5  -2    6.36    0.28
  -2   5  -2    5.89    0.29
   2   5   2    6.38    0.26
  -3   5   2   14.90    0.55
  -3   5  -2   12.58    0.52
   3   5   2   13.81    0.49
  -4   5   2   80.48    2.55
  -4   5  -2   75.07    2.41
  -5   5   2    3.35    0.23
  -5   5   2    3.37    0.16
  -5   5   2    3.01    0.20
  -5   5  -2    3.33    0.24
  -6   5   2    2.34    0.18
  -6   5   2    2.74    0.16
  -6  -5  -2    2.53    0.16
  -6  -5  -2    2.40    0.17
  -6   5  -2    2.26    0.22
  -6  -5   2    2.45    0.15
  -7  -5  -2   25.08    0.87
  -7  -5  -2   26.64    0.87
  -7  -5   2   24.23    0.82
  -7   5  -2   24.63    0.95
  -8  -5  -2   62.85    1.96
  -8  -5  -2   60.97    1.96
  -8  -5   2   60.86    1.92
  -9  -5  -2    1.53    0.14
  -9  -5  -2    1.35    0.14
  -9  -5  -2    1.33    0.13
  -9  -5   2    1.53    0.14
  -9  -5   2    1.44    0.14
 -10  -5  -2    0.74    0.12
 -10  -5  -2    0.70    0.09
 -10  -5  -2    0.68    0.10
 -10  -5   2    0.76    0.10
 -10  -5   2    0.76    0.09
 -10  -5   2    0.73    0.10
 -11  -5  -2    0.19    0.08
 -11  -5  -2    0.19    0.05
 -11  -5   2    0.27    0.07
 -11  -5   2    0.07    0.06
   0   6  -2   20.82    0.71
   1   6  -2   21.98    0.75
   1   6   2   21.81    0.71
  -1   6  -2   19.79    0.70
   2   6  -2    0.03    0.08
   2   6   2    0.04    0.07
  -2   6  -2   -0.04    0.08
   3   6  -2    7.84    0.36
   3   6   2    7.55    0.33
  -3   6  -2    7.36    0.36
  -4   6  -2   48.98    1.66
   4   6   2   50.02    1.61
  -5   6   2    9.76    0.40
  -5   6   2   10.37    0.37
  -5   6  -2    9.83    0.37
  -5   6  -2   11.33    0.51
  -6   6   2   19.13    0.67
  -6   6   2   19.10    0.64
  -6  -6  -2   18.31    0.66
  -6  -6   2   17.44    0.62
  -6   6  -2   18.24    0.74
  -7  -6  -2    4.75    0.25
  -7  -6   2    4.23    0.22
  -7   6  -2    4.25    0.31
  -8  -6  -2    4.19    0.22
  -8  -6  -2    4.20    0.24
  -8  -6   2    4.67    0.24
  -8  -6   2    4.56    0.24
  -9  -6  -2    0.68    0.10
  -9  -6  -2    0.64    0.10
  -9  -6  -2    0.82    0.12
  -9  -6   2    0.60    0.10
  -9  -6   2    0.71    0.11
 -10  -6  -2    0.15    0.07
 -10  -6  -2    0.23    0.07
 -10  -6   2    0.06    0.06
 -10  -6   2    0.24    0.09
 -10  -6   2    0.14    0.07
 -11  -6  -2    0.61    0.08
 -11  -6   2    0.58    0.07
 -11  -6   2    0.57    0.07
   0   7  -2    7.86    0.35
   1   7  -2    1.93    0.16
   1   7   2    1.80    0.16
   2   7  -2    9.02    0.39
   2   7   2    9.00    0.37
  -2   7  -2    8.62    0.38
  -3   7   2    5.47    0.22
   3   7  -2    5.68    0.30
   3   7   2    5.70    0.28
  -3   7  -2    5.54    0.31
  -4   7   2    6.76    0.27
  -4   7   2    6.52    0.29
   4   7  -2    7.43    0.37
  -4   7  -2    5.93    0.25
   4   7   2    6.55    0.32
  -4   7  -2    7.07    0.37
  -5   7   2    7.57    0.30
   5   7  -2    7.68    0.41
  -5   7   2    7.84    0.34
  -5   7  -2    7.58    0.29
   5   7   2    7.46    0.38
  -5  -7   2    7.17    0.30
  -5   7  -2    7.57    0.42
  -6   7   2    6.35    0.26
  -6   7   2    6.28    0.30
  -6  -7  -2    6.08    0.29
   6   7   2    4.89    0.32
   6   7   2    5.39    0.27
  -6  -7   2    5.85    0.26
  -6   7  -2    6.05    0.37
  -7  -7  -2   24.54    0.84
  -7  -7   2   23.46    0.77
  -7  -7   2   21.24    0.79
  -8  -7  -2    0.62    0.10
  -8  -7   2    0.71    0.10
  -8  -7   2    0.55    0.10
  -9  -7  -2    0.22    0.09
  -9  -7  -2    0.10    0.07
  -9  -7   2    0.14    0.07
  -9  -7   2    0.12    0.07
 -10  -7  -2    0.15    0.06
 -10  -7  -2    0.10    0.06
 -10  -7   2    0.10    0.06
 -10  -7   2    0.10    0.07
   0   8   2    0.06    0.08
   0   8   2    0.15    0.06
  -1   8   2    5.56    0.23
   1   8  -2    5.50    0.30
   1   8   2    5.51    0.27
  -2   8   2    0.23    0.07
   2   8  -2    0.11    0.09
  -2   8  -2    0.18    0.06
   2   8   2    0.29    0.09
   2   8   2    0.27    0.09
  -3   8   2    3.85    0.19
   3   8  -2    3.96    0.27
  -3   8   2    3.74    0.19
   3   8   2    4.16    0.25
   3   8   2    3.81    0.24
  -3   8  -2    4.04    0.26
  -3   8  -2    3.67    0.17
  -4   8   2    1.29    0.13
  -4   8   2    1.24    0.11
   4   8  -2    1.06    0.17
   4   8   2    1.18    0.15
   4   8   2    1.21    0.14
  -4   8  -2    1.33    0.18
  -4   8  -2    1.23    0.11
   5   8  -2    0.56    0.14
  -5   8   2    0.29    0.08
  -5   8   2    0.55    0.11
  -5   8  -2    0.31    0.14
  -5   8  -2    0.11    0.07
   5   8   2    0.64    0.13
   5   8   2    0.50    0.13
  -6   8   2    2.78    0.18
  -6   8   2    2.50    0.16
   6   8   2    2.97    0.21
  -6  -8   2    2.68    0.18
  -7  -8  -2    1.14    0.14
   7   8   2    1.18    0.13
  -7  -8   2    1.12    0.13
  -8  -8  -2    0.86    0.11
  -8  -8  -2    0.87    0.13
  -8  -8   2    0.86    0.10
  -9  -8  -2    1.69    0.13
  -9  -8  -2    1.86    0.14
  -9  -8   2    1.78    0.15
 -10  -8  -2    0.81    0.08
 -10  -8  -2    0.91    0.09
 -10  -8   2    0.82    0.08
 -10  -8   2    0.82    0.08
   0   9   2    3.79    0.18
   0   9   2    3.73    0.22
  -1   9   2   10.35    0.41
  -1   9   2   10.10    0.37
   1   9   2   10.47    0.44
   1   9   2   11.17    0.39
  -2   9   2    2.69    0.16
   2   9  -2    2.55    0.23
  -2   9  -2    2.52    0.14
   2   9   2    2.31    0.20
   3   9  -2    0.61    0.14
  -3   9   2    0.70    0.09
   3   9   2    0.78    0.14
   3   9   2    0.68    0.14
  -3   9  -2    0.91    0.09
  -4   9   2    7.37    0.29
  -4   9   2    7.22    0.32
   4   9  -2    6.79    0.38
   4   9   2    6.65    0.34
   4   9   2    6.16    0.35
  -4   9  -2    6.94    0.27
  -5   9   2   14.55    0.54
  -5   9   2   14.80    0.52
   5   9   2   15.32    0.58
  -5   9  -2   14.31    0.52
  -6   9   2    3.66    0.19
   6   9   2    3.67    0.24
  -7  -9   2    0.85    0.11
   7   9   2    0.66    0.10
  -8  -9  -2    1.22    0.12
   8   9  -2    0.74    0.10
  -8  -9   2    1.05    0.11
  -9  -9  -2   -0.03    0.06
  -9  -9  -2    0.07    0.05
  -9  -9   2    0.08    0.07
   0  10   2    0.98    0.11
   0  10   2    0.64    0.12
  -1  10   2    8.65    0.33
  -1  10   2    8.24    0.36
   1  10   2    9.45    0.41
   1  10   2    9.28    0.36
  -2  10   2    1.78    0.14
   2  10   2    1.42    0.16
   2  10   2    1.55    0.13
  -3  10   2    0.73    0.10
   3  10   2    0.66    0.15
  -3  10  -2    0.63    0.09
  -4  10   2    0.42    0.08
  -4  10  -2    0.50    0.09
   4  10   2    0.57    0.15
  -5  10   2    0.10    0.08
   5  10   2    0.09    0.09
  -5  10  -2    0.12    0.07
  -6  10   2    1.61    0.13
   6  10   2    1.35    0.15
   7  10   2    0.23    0.08
  -8 -10  -2    0.56    0.09
   8  10  -2    0.61    0.08
   0  11   2    1.33    0.11
   0  11  -2    1.08    0.13
   0  11   2    1.34    0.14
   1  11  -2   13.11    0.51
  -1  11   2   12.97    0.47
  -1  11   2   13.09    0.50
   1  11   2   14.36    0.51
   1  11   2   13.95    0.56
  -2  11   2    6.28    0.27
   2  11   2    5.93    0.32
   2  11   2    5.68    0.25
  -3  11   2    1.67    0.13
   3  11   2    1.51    0.19
   3  11   2    2.06    0.14
  -4  11   2    0.11    0.08
   4  11   2    0.18    0.07
   4  11   2    0.19    0.13
  -4  11  -2    0.15    0.06
  -5  11   2    2.65    0.17
   5  11   2    2.63    0.22
   5  11   2    2.67    0.17
   6  11  -2    0.20    0.09
  -6  11   2    0.14    0.06
   6  11   2    0.25    0.06
   6  11   2    0.32    0.09
  -7 -11  -2    0.34    0.08
   7  11  -2    0.13    0.07
   7  11   2    0.22    0.05
   7  11   2    0.18    0.07
   0  12   2    3.76    0.19
   0  12   2    3.50    0.22
  -1  12   2    0.99    0.11
   1  12  -2    1.16    0.13
  -1  12   2    1.05    0.12
   1  12   2    0.99    0.14
   1  12   2    0.94    0.11
  -2  12   2    2.25    0.14
   2  12  -2    2.12    0.19
   2  12   2    2.97    0.23
   2  12   2    2.74    0.17
   3  12  -2    4.55    0.28
  -3  12   2    4.18    0.21
   3  12   2    4.68    0.22
   3  12   2    4.38    0.28
  -4  12   2    0.25    0.07
   4  12  -2    0.22    0.10
   4  12   2    0.29    0.11
   4  12   2    0.05    0.06
   5  12  -2    1.31    0.15
  -5  12   2    1.43    0.10
   5  12   2    1.49    0.11
   5  12   2    1.61    0.16
   6  12  -2    0.14    0.07
   6  12   2    0.17    0.07
   6  12   2    0.14    0.05
   7  12  -2    0.21    0.07
   0  13   2   -0.06    0.07
   0  13   2    0.02    0.06
   1  13  -2    4.76    0.24
  -1  13   2    4.99    0.21
   1  13   2    4.73    0.21
   1  13   2    4.75    0.24
  -2  13   2    2.02    0.14
   2  13  -2    2.25    0.17
   2  13   2    1.89    0.17
   2  13   2    2.12    0.13
  -3  13   2    1.13    0.09
   3  13  -2    1.34    0.13
   3  13   2    1.17    0.14
   3  13   2    1.09    0.09
  -4  13   2    1.18    0.09
   4  13  -2    1.28    0.13
   4  13   2    1.03    0.09
   4  13   2    1.00    0.12
   5  13  -2    0.24    0.09
   5  13   2    0.12    0.08
   0  14   2    0.12    0.05
  -1  14   2    0.57    0.07
   1  14   2    0.74    0.07
   1  14   2    0.66    0.08
   2  14  -2    0.50    0.08
  -2  14   2    0.39    0.06
   2  14   2    0.43    0.09
   2  14   2    0.39    0.06
  -3  14   2    0.18    0.05
   3  14  -2    0.17    0.07
   3  14   2    0.17    0.08
   0   0   3    0.05    0.05
  -2   0  -3  249.90    7.53
  -3   0  -3    9.54    0.32
  -4   0  -3   43.35    1.34
  -6   0  -3    6.34    0.27
  -6   0  -3    6.84    0.32
  -7   0  -3    4.10    0.20
  -7   0  -3    3.96    0.20
  -7   0   3    4.08    0.18
  -7   0  -3    4.29    0.26
  -7   0  -3    3.57    0.20
  -8   0   3    3.46    0.18
  -8   0  -3    3.35    0.24
  -8   0  -3    3.37    0.18
  -8   0  -3    3.64    0.20
  -8   0  -3    3.24    0.21
  -9   0   3    1.15    0.11
  -9   0  -3    0.97    0.12
  -9   0  -3    1.17    0.13
 -10   0   3    2.26    0.16
 -10   0  -3    2.15    0.16
 -11   0   3    0.02    0.06
 -11   0  -3   -0.02    0.06
 -12   0   3    0.41    0.06
   0  -1   3   40.61    1.27
   0   1  -3   40.59    1.25
   0   1   3   42.04    1.28
  -1   1   3  117.44    3.57
  -2   1  -3  312.08    9.42
  -3  -1  -3   47.03    1.45
  -3   1  -3   47.24    1.45
  -4  -1  -3  165.03    5.00
  -4   1  -3  179.60    5.43
  -5   1   3  109.82    3.39
  -6  -1  -3   27.92    0.93
  -6  -1  -3   26.56    0.87
  -6   1  -3   30.47    1.05
  -7  -1  -3   28.74    0.92
  -7  -1  -3   29.39    0.91
  -7  -1  -3   27.93    0.97
  -7  -1  -3   27.30    0.92
  -7   1   3   27.12    0.89
  -7   1  -3   29.59    1.02
  -7   1  -3   28.20    0.93
  -7  -1   3   29.67    0.93
  -7   1  -3   27.45    0.91
  -7   1  -3   28.75    0.94
  -8  -1  -3    1.47    0.12
  -8  -1  -3    1.31    0.13
  -8  -1  -3    1.37    0.13
  -8   1  -3    1.22    0.12
  -8   1  -3    1.22    0.17
  -8  -1   3    1.30    0.11
  -8   1  -3    1.32    0.12
  -9  -1  -3    6.44    0.27
  -9  -1  -3    6.73    0.30
  -9  -1  -3    6.65    0.30
  -9  -1   3    6.70    0.28
  -9   1  -3    6.65    0.29
  -9   1  -3    6.35    0.29
 -10  -1  -3    6.14    0.28
 -10  -1  -3    5.59    0.28
 -10   1   3    5.72    0.25
 -10  -1   3    6.30    0.27
 -10   1  -3    5.54    0.25
 -10  -1   3    5.47    0.24
 -11  -1  -3    4.29    0.20
 -11   1   3    4.37    0.20
 -11  -1   3    4.44    0.21
 -12   1   3    0.30    0.05
 -12  -1   3    0.30    0.06
   0   2  -3  191.91    5.98
   0   2   3  201.09    5.95
  -1   2   3   98.97    3.02
   1   2   3   97.76    2.96
  -2   2   3   76.24    2.34
  -2   2  -3   84.93    2.57
  -3  -2  -3    5.68    0.21
  -3   2  -3    5.97    0.21
  -4   2   3   15.66    0.55
  -4  -2  -3   15.04    0.51
  -4   2  -3   16.19    0.51
  -5   2   3    9.05    0.37
  -5   2  -3    9.30    0.39
  -6  -2  -3    3.22    0.17
  -6  -2  -3    2.96    0.20
  -6   2  -3    3.64    0.24
  -7  -2  -3    3.00    0.18
  -7  -2  -3    2.85    0.18
  -7  -2  -3    2.88    0.17
  -7   2  -3    2.69    0.16
  -7   2  -3    2.95    0.24
  -7  -2   3    2.80    0.16
  -7   2  -3    2.89    0.17
  -8  -2  -3   23.28    0.79
  -8  -2  -3   23.07    0.79
  -8  -2  -3   23.57    0.78
  -8  -2   3   22.61    0.74
  -8   2  -3   22.48    0.75
  -8   2  -3   22.01    0.74
  -8   2  -3   21.41    0.85
  -9  -2  -3    5.18    0.25
  -9  -2  -3    4.83    0.25
  -9  -2  -3    4.63    0.23
  -9  -2   3    4.75    0.23
  -9   2  -3    4.97    0.23
  -9   2  -3    4.33    0.23
 -10  -2  -3    2.64    0.15
 -10   2   3    2.62    0.15
 -10  -2  -3    2.84    0.20
 -10  -2  -3    3.13    0.19
 -10  -2   3    2.53    0.17
 -10   2  -3    2.29    0.14
 -10  -2   3    2.72    0.17
 -11   2   3    0.08    0.06
 -11  -2  -3    0.01    0.07
 -11  -2   3    0.12    0.06
 -11  -2   3    0.17    0.08
 -12  -2   3    1.21    0.09
   0   3  -3    0.58    0.07
  -1   3   3   66.23    2.04
   1   3   3   60.62    1.85
  -2   3   3    3.38    0.17
  -2   3  -3    3.56    0.14
  -3  -3  -3   23.03    0.74
  -3   3   3   22.98    0.76
  -3   3  -3   23.97    0.74
  -4   3  -3   10.61    0.43
  -5   3   3    3.63    0.23
  -5   3  -3    3.65    0.24
  -6   3   3    2.18    0.16
  -6  -3  -3    2.28    0.15
  -6   3  -3    2.14    0.19
  -7  -3  -3   20.69    0.72
  -7  -3  -3   21.11    0.72
  -7  -3  -3   20.98    0.72
  -7   3  -3   20.01    0.67
  -7   3  -3   20.45    0.79
  -7   3  -3   19.68    0.68
  -7  -3   3   20.55    0.68
  -8  -3  -3   14.08    0.52
  -8  -3  -3   13.55    0.52
  -8  -3  -3   13.99    0.51
  -8   3  -3   11.29    0.56
  -8   3  -3   13.03    0.45
  -8  -3   3   12.75    0.46
  -9  -3  -3    6.89    0.32
  -9  -3  -3    6.79    0.31
  -9  -3  -3    6.69    0.29
  -9  -3   3    6.50    0.29
 -10  -3  -3    0.58    0.09
 -10  -3  -3    0.59    0.10
 -10  -3  -3    0.52    0.10
 -10  -3   3    0.40    0.09
 -10  -3   3    0.46    0.10
 -11  -3  -3    0.85    0.10
 -11  -3   3    0.86    0.10
 -11  -3   3    0.74    0.08
   0   4  -3   10.60    0.38
   0   4  -3   11.55    0.39
  -1   4   3   40.03    1.28
   1   4  -3   40.85    1.28
  -1   4  -3   39.47    1.26
   1   4   3   39.84    1.24
  -2   4   3   58.34    1.81
   2   4   3   59.09    1.85
  -2   4  -3   60.48    1.89
  -2   4  -3   60.26    1.82
  -3   4   3   61.23    1.91
  -3   4  -3   66.01    2.04
  -3   4  -3   69.18    2.14
  -4   4   3    8.82    0.36
  -4   4  -3   10.15    0.43
  -5   4   3    6.01    0.29
  -5   4  -3    6.56    0.34
  -6   4   3    3.61    0.18
  -6  -4  -3    3.67    0.19
  -6  -4  -3    3.42    0.19
  -6   4   3    3.70    0.21
  -6   4  -3    3.38    0.17
  -6   4  -3    3.98    0.26
  -7  -4  -3    2.73    0.18
  -7   4   3    2.59    0.19
  -7  -4  -3    2.42    0.18
  -7  -4  -3    2.58    0.18
  -7  -4   3    2.46    0.17
  -7   4  -3    2.61    0.16
  -7   4  -3    2.16    0.24
  -8  -4  -3    9.15    0.37
  -8  -4  -3    8.68    0.36
  -8  -4  -3    9.00    0.37
  -8   4  -3    7.59    0.44
  -8  -4   3    8.60    0.34
  -9  -4  -3    0.77    0.11
  -9  -4  -3    0.80    0.10
  -9  -4  -3    0.68    0.12
  -9  -4   3    0.74    0.11
 -10  -4  -3    4.10    0.21
 -10  -4  -3    4.33    0.21
 -10  -4  -3    4.56    0.24
 -10  -4   3    4.25    0.22
 -10  -4   3    4.40    0.23
 -11  -4  -3    0.73    0.09
 -11  -4   3    0.67    0.08
 -11  -4   3    0.85    0.10
   0   5  -3    0.43    0.08
   0   5  -3    0.47    0.08
   1   5  -3    5.16    0.24
  -1   5  -3    4.63    0.22
   1   5   3    4.72    0.21
   2   5  -3   50.53    1.57
  -2   5   3   47.60    1.54
   2   5   3   48.65    1.56
  -2   5  -3   50.91    1.51
  -2   5  -3   49.73    1.60
  -3   5  -3   43.12    1.40
   3   5   3   41.64    1.35
  -4   5  -3   18.82    0.71
  -5   5   3   17.51    0.59
  -5   5   3   18.13    0.62
  -5   5  -3   18.00    0.71
  -6   5   3   22.61    0.78
  -6  -5  -3   22.69    0.77
  -6   5   3   22.91    0.74
  -6  -5  -3   21.90    0.76
  -6   5  -3   23.17    0.89
  -7   5   3    5.24    0.27
  -7  -5  -3    4.78    0.26
  -7  -5  -3    5.02    0.25
  -7   5  -3    4.69    0.33
  -7  -5   3    4.86    0.24
  -8  -5  -3    1.59    0.16
  -8  -5  -3    1.68    0.16
  -8  -5  -3    1.55    0.15
  -8  -5   3    1.35    0.13
  -9  -5  -3    1.95    0.15
  -9  -5  -3    2.00    0.16
  -9  -5  -3    1.87    0.16
  -9  -5   3    1.93    0.15
 -10  -5  -3    1.99    0.15
 -10  -5  -3    2.01    0.15
 -10  -5   3    1.78    0.13
 -10  -5   3    2.09    0.15
 -10  -5   3    1.66    0.12
 -11  -5  -3    0.23    0.08
 -11  -5   3    0.32    0.07
 -11  -5   3    0.24    0.07
   0   6  -3    0.08    0.08
   1   6  -3    2.50    0.17
  -1   6  -3    2.06    0.15
   1   6   3    2.31    0.15
   2   6  -3   22.98    0.80
  -2   6  -3   20.76    0.74
   2   6   3   20.64    0.70
   3   6  -3   15.57    0.59
  -3   6  -3   14.00    0.56
   3   6   3   13.54    0.51
  -4   6   3   10.32    0.36
  -4   6   3    9.81    0.38
   4   6   3    9.85    0.41
  -4   6  -3   10.68    0.47
  -5   6   3    7.88    0.29
  -5   6   3    7.77    0.33
  -5   6  -3    8.88    0.43
   5   6   3    7.14    0.35
   5   6   3    7.22    0.32
  -6   6   3   19.76    0.70
  -6  -6  -3   19.30    0.68
  -6   6   3   19.72    0.66
  -6   6  -3   19.23    0.78
  -6  -6   3   18.98    0.66
  -7   6   3    8.31    0.37
  -7  -6  -3    8.16    0.36
  -7  -6   3    7.68    0.33
  -7   6  -3    7.77    0.43
  -8  -6  -3    3.18    0.20
  -8  -6  -3    3.17    0.21
  -8  -6   3    3.02    0.20
  -9  -6  -3    0.58    0.10
  -9  -6  -3    0.58    0.11
  -9  -6   3    0.58    0.10
  -9  -6   3    0.64    0.10
 -10  -6  -3    0.03    0.08
 -10  -6  -3    0.01    0.06
 -10  -6   3   -0.04    0.06
 -10  -6   3   -0.08    0.06
 -10  -6   3   -0.03    0.05
 -11  -6  -3   -0.04    0.06
 -11  -6   3    0.03    0.05
 -11  -6   3    0.04    0.05
   0   7  -3   35.33    1.17
   1   7  -3   23.56    0.82
   2   7  -3   14.40    0.56
   2   7   3   13.05    0.50
  -2   7  -3   13.52    0.53
  -3   7   3   10.23    0.39
   3   7  -3   10.78    0.46
  -3   7   3   10.22    0.37
  -3   7  -3   10.44    0.46
   3   7   3    9.69    0.41
   3   7   3   10.07    0.40
   4   7  -3    1.97    0.19
  -4   7   3    1.69    0.14
  -4   7   3    1.63    0.12
  -4   7  -3    2.24    0.21
   4   7   3    1.62    0.16
  -4   7  -3    1.83    0.12
   4   7   3    1.89    0.17
   5   7  -3    0.84    0.16
  -5   7   3    1.01    0.10
  -5   7   3    0.96    0.13
  -5   7  -3    0.84    0.17
   5   7   3    1.20    0.14
  -6   7   3   13.87    0.53
  -6   7   3   14.10    0.50
  -6  -7   3   13.04    0.47
  -6   7  -3   12.99    0.60
   6   7   3   12.49    0.49
  -7  -7  -3   10.13    0.41
  -7  -7   3    9.88    0.39
  -8  -7  -3    2.17    0.16
  -8  -7  -3    1.94    0.16
  -8  -7   3    2.10    0.15
  -8  -7   3    1.99    0.15
  -9  -7  -3    2.40    0.17
  -9  -7  -3    2.36    0.16
  -9  -7   3    2.51    0.16
  -9  -7   3    2.20    0.16
 -10  -7  -3    1.40    0.11
 -10  -7  -3    1.16    0.10
 -10  -7   3    1.35    0.12
 -10  -7   3    1.09    0.09
   0   8  -3    1.37    0.11
   0   8   3    1.34    0.11
   0   8   3    1.61    0.14
   1   8  -3   27.56    0.97
  -1   8   3   27.10    0.92
  -1   8   3   27.91    0.88
   1   8   3   26.74    0.90
  -1   8  -3   26.57    0.86
  -2   8   3    2.86    0.17
  -2   8   3    2.65    0.15
  -2   8   3    3.02    0.19
   2   8   3    3.30    0.21
   3   8  -3    0.97    0.14
  -3   8   3    0.87    0.09
  -3   8   3    1.01    0.11
   3   8   3    0.97    0.13
   3   8   3    0.96    0.13
   4   8  -3    1.46    0.18
  -4   8   3    1.61    0.15
  -4   8   3    1.62    0.12
  -4   8  -3    1.56    0.19
   4   8   3    1.68    0.16
  -4   8  -3    1.74    0.12
   5   8  -3    0.18    0.13
  -5   8   3    0.11    0.08
  -5   8   3    0.02    0.09
   5   8   3   -0.10    0.09
  -5  -8   3    0.18    0.08
  -5   8  -3    0.00    0.10
  -6   8   3    5.48    0.25
  -6   8   3    5.32    0.28
  -6  -8   3    5.71    0.26
   6   8   3    5.83    0.29
  -7  -8   3    1.89    0.14
  -8  -8  -3    0.26    0.08
  -8  -8  -3    0.42    0.09
  -8  -8   3    0.47    0.09
  -9  -8  -3    0.76    0.10
  -9  -8  -3    0.91    0.10
  -9  -8   3    0.84    0.11
 -10  -8  -3    0.88    0.09
 -10  -8  -3    0.63    0.08
 -10  -8   3    0.76    0.09
   0   9   3   17.62    0.60
   0   9   3   18.03    0.65
  -1   9   3    7.89    0.30
  -1   9   3    7.77    0.34
   1   9   3    8.06    0.32
   1   9   3    8.21    0.36
  -2   9   3    1.20    0.13
   2   9  -3    1.05    0.16
  -2   9   3    0.86    0.10
   2   9   3    0.86    0.14
   3   9  -3    7.37    0.39
  -3   9   3    7.46    0.31
  -3   9   3    7.51    0.30
   3   9   3    7.80    0.37
   4   9  -3    0.45    0.15
  -4   9   3    0.61    0.09
  -4   9   3    0.58    0.11
   4   9   3    0.68    0.14
  -5   9   3    3.73    0.19
  -5   9   3    3.81    0.23
   5   9   3    4.17    0.25
  -6   9   3    2.06    0.18
  -6   9   3    2.64    0.17
  -6  -9   3    1.96    0.16
   6   9   3    2.34    0.19
  -7  -9  -3    2.76    0.19
  -7  -9   3    2.59    0.17
   7   9   3    2.38    0.16
  -8  -9  -3    1.15    0.11
  -8  -9   3    1.43    0.13
  -9  -9  -3    0.86    0.09
  -9  -9   3    0.99    0.10
   0  10   3   15.12    0.58
   0  10   3   15.05    0.53
  -1  10   3    1.99    0.14
  -1  10   3    1.84    0.17
   1  10   3    1.85    0.18
   1  10   3    2.12    0.15
  -2  10   3    3.83    0.19
  -2  10   3    3.62    0.24
   2  10   3    4.00    0.26
   2  10   3    3.85    0.21
  -3  10   3    0.15    0.06
   3  10   3    0.09    0.13
  -4  10   3    4.86    0.23
  -4  10   3    5.10    0.26
  -5  10   3    0.45    0.08
  -5  10   3    0.37    0.09
   5  10   3    0.61    0.14
  -6  10   3    8.05    0.32
   6  10   3    7.94    0.35
  -7 -10  -3    1.76    0.14
   7  10   3    1.46    0.13
   8  10  -3    0.94    0.10
  -8 -10  -3    1.23    0.10
  -8 -10   3    1.05    0.10
   0  11   3   32.46    1.09
   0  11   3   32.05    1.05
  -1  11   3    0.93    0.13
  -1  11   3    0.83    0.10
   1  11   3    1.07    0.14
   1  11   3    1.27    0.12
  -2  11   3    4.23    0.21
   2  11   3    4.26    0.21
   2  11   3    4.36    0.29
  -3  11   3    0.97    0.10
   3  11   3    1.13    0.12
   3  11   3    0.99    0.16
  -4  11   3    3.37    0.19
   4  11   3    3.73    0.21
   4  11   3    3.44    0.26
  -5  11   3    0.23    0.07
   5  11   3    0.10    0.08
  -6  11   3    1.70    0.12
   6  11   3    1.79    0.13
   6  11   3    1.84    0.16
  -7 -11  -3    1.92    0.14
   7  11  -3    1.86    0.14
   7  11   3    1.68    0.11
   7  11   3    1.60    0.12
   0  12   3    5.23    0.23
   0  12   3    4.88    0.27
  -1  12   3    0.14    0.07
   1  12  -3    0.22    0.09
  -1  12   3    0.12    0.07
   1  12   3    0.19    0.08
   1  12   3    0.19    0.11
   2  12  -3    0.85    0.13
  -2  12   3    1.00    0.11
   2  12   3    0.86    0.10
   2  12   3    0.70    0.13
  -3  12   3    1.05    0.11
   3  12  -3    1.09    0.15
   3  12   3    1.09    0.16
   3  12   3    1.06    0.11
   4  12  -3    0.32    0.10
  -4  12   3    0.35    0.07
   4  12   3    0.43    0.08
   4  12   3    0.42    0.11
   5  12  -3    0.82    0.12
  -5  12   3    0.78    0.08
   5  12   3    0.86    0.12
   5  12   3    0.72    0.08
   6  12  -3    0.18    0.08
   6  12   3    0.15    0.06
   6  12   3    0.29    0.08
   0  13   3   -0.01    0.07
   0  13   3    0.23    0.07
  -1  13   3    0.60    0.08
   1  13  -3    0.60    0.12
   1  13   3    0.48    0.10
   1  13   3    0.51    0.08
  -2  13   3    0.38    0.07
   2  13  -3    0.30    0.08
   2  13   3    0.41    0.10
   2  13   3    0.50    0.07
   3  13  -3    0.61    0.10
  -3  13   3    0.38    0.06
   3  13   3    0.52    0.10
   3  13   3    0.70    0.08
   4  13  -3   -0.01    0.07
  -4  13   3    0.02    0.04
   4  13   3    0.03    0.05
   4  13   3    0.21    0.09
  -5  13   3    0.06    0.05
   5  13  -3   -0.01    0.07
   5  13   3   -0.01    0.07
   0  14   3    0.23    0.06
  -1  14   3    0.61    0.07
   1  14   3    0.91    0.08
   1  14   3    1.02    0.10
  -2  14   3    1.40    0.09
   2  14   3    1.46    0.10
   2  14   3    1.55    0.12
  -3  14   3    0.10    0.04
   3  14   3    0.06    0.07
   0   0   4 1000.00   30.34
  -1   0   4  861.88   26.16
  -2   0  -4  131.07    3.97
  -3   0  -4    8.59    0.30
  -4   0  -4   13.03    0.44
  -5   0  -4    6.42    0.24
  -6   0  -4    2.51    0.16
  -6   0  -4    2.78    0.15
  -7   0  -4   27.26    0.90
  -7   0  -4   28.59    0.97
  -7   0  -4   27.09    0.88
  -7   0   4   26.13    0.87
  -7   0  -4   27.46    0.90
  -8   0   4    4.44    0.21
  -8   0  -4    4.45    0.24
  -8   0  -4    4.65    0.29
  -8   0  -4    4.88    0.22
  -8   0  -4    4.87    0.24
  -9   0  -4    2.13    0.16
  -9   0   4    1.75    0.12
  -9   0  -4    1.86    0.16
  -9   0  -4    1.87    0.13
 -10   0  -4    6.74    0.29
 -11   0   4    0.02    0.06
 -11   0  -4    0.02    0.06
 -12   0   4    1.32    0.09
   0  -1   4    2.48    0.13
   0   1   4    2.63    0.15
   0   1  -4    2.38    0.10
  -1   1   4  123.11    3.75
  -1  -1   4  120.22    3.66
  -2  -1  -4   46.41    1.43
  -2   1  -4   49.80    1.53
  -3  -1  -4   17.44    0.57
  -3   1  -4   18.41    0.59
  -4  -1  -4   47.51    1.47
  -4   1  -4   47.32    1.46
  -6  -1  -4    1.35    0.12
  -6  -1  -4    1.22    0.11
  -6   1  -4    1.24    0.15
  -6   1  -4    1.37    0.11
  -6   1  -4    1.31    0.11
  -7  -1  -4    6.70    0.34
  -7  -1  -4    7.43    0.30
  -7  -1  -4    7.54    0.31
  -7  -1  -4    7.20    0.30
  -7   1  -4    6.99    0.30
  -7   1  -4    6.76    0.36
  -7   1  -4    7.38    0.28
  -7  -1   4    7.33    0.29
  -7   1  -4    7.53    0.30
  -8  -1  -4    0.70    0.11
  -8  -1  -4    0.63    0.10
  -8  -1  -4    0.51    0.10
  -8   1  -4    0.40    0.11
  -8   1  -4    0.44    0.10
  -8  -1   4    0.43    0.08
  -8   1  -4    0.59    0.10
  -8   1  -4    0.55    0.08
  -9  -1  -4    0.50    0.11
  -9  -1  -4    0.54    0.09
  -9  -1  -4    0.52    0.11
  -9  -1   4    0.63    0.09
  -9   1  -4    0.51    0.10
 -10  -1  -4    0.51    0.10
 -10   1   4    0.55    0.08
 -10   1  -4    0.45    0.08
 -10  -1   4    0.52    0.08
 -11   1   4    2.23    0.13
 -11  -1  -4    1.80    0.14
 -11   1  -4    1.96    0.12
 -11  -1   4    1.96    0.14
 -12  -1   4    0.73    0.08
   0  -2   4  113.47    3.49
   0   2  -4  112.76    3.48
   0   2   4  118.48    3.52
  -1   2   4  203.99    6.19
  -2   2   4    0.89    0.10
  -2   2  -4    0.92    0.07
   2   2   4    0.94    0.06
  -3  -2  -4   30.33    0.95
  -3   2  -4   33.05    1.03
  -4  -2  -4    1.12    0.09
  -4   2  -4    0.89    0.07
  -6   2   4    9.34    0.36
  -6  -2  -4    9.25    0.35
  -6  -2  -4    8.99    0.35
  -6   2  -4    8.98    0.35
  -6   2  -4    9.18    0.33
  -6   2  -4   10.01    0.43
  -7  -2  -4    1.99    0.15
  -7  -2  -4    1.51    0.13
  -7  -2  -4    1.84    0.15
  -7  -2   4    1.96    0.13
  -7   2  -4    1.88    0.14
  -7   2  -4    1.81    0.20
  -7   2  -4    1.79    0.13
  -7   2  -4    1.61    0.13
  -8  -2  -4    1.42    0.14
  -8  -2  -4    1.28    0.13
  -8  -2  -4    1.28    0.14
  -8   2  -4    1.24    0.18
  -8  -2   4    1.19    0.11
  -8   2  -4    1.44    0.12
  -9  -2  -4    5.16    0.28
  -9  -2  -4    5.41    0.25
  -9  -2  -4    5.23    0.26
  -9   2  -4    4.95    0.24
  -9  -2   4    5.42    0.25
 -10   2   4    2.58    0.15
 -10  -2  -4    2.23    0.17
 -10  -2  -4    2.36    0.14
 -10  -2   4    2.49    0.15
 -10   2  -4    2.22    0.14
 -11  -2  -4    0.64    0.09
 -11   2   4    0.50    0.07
 -11  -2   4    0.73    0.08
   0  -3   4   59.82    1.91
   0   3  -4   64.91    1.92
  -1   3   4   17.53    0.60
  -2   3   4   41.49    1.32
   2   3   4   41.26    1.27
  -3   3   4    2.58    0.18
  -3   3  -4    2.48    0.12
  -4  -3  -4   49.17    1.54
  -4   3   4   49.79    1.60
  -4   3  -4   51.47    1.57
  -5  -3  -4    3.88    0.20
  -5   3  -4    4.32    0.26
  -6  -3  -4   13.23    0.48
  -6  -3  -4   13.75    0.48
  -6  -3  -4   13.69    0.49
  -6   3   4   12.90    0.49
  -6   3  -4   13.41    0.48
  -6   3  -4   14.51    0.57
  -7  -3  -4    7.75    0.33
  -7  -3  -4    8.11    0.33
  -7  -3  -4    8.15    0.34
  -7   3   4    7.84    0.34
  -7   3  -4    8.34    0.41
  -7  -3   4    7.45    0.31
  -7   3  -4    7.81    0.31
  -8  -3  -4    5.35    0.26
  -8  -3  -4    5.55    0.27
  -8   3  -4    4.78    0.33
  -8   3  -4    5.37    0.24
  -8  -3   4    5.62    0.25
  -9  -3  -4    1.54    0.14
  -9  -3  -4    1.73    0.16
  -9  -3  -4    1.68    0.15
  -9  -3   4    1.49    0.13
  -9   3  -4    1.44    0.11
 -10  -3  -4    1.21    0.12
 -10  -3  -4    0.95    0.10
 -10  -3   4    1.12    0.11
 -11  -3  -4    0.05    0.07
 -11  -3   4   -0.01    0.05
 -11  -3   4   -0.01    0.07
   0   4  -4    2.02    0.14
  -1   4   4   17.20    0.60
   1   4  -4   17.60    0.59
  -2   4   4   28.66    0.94
  -2   4  -4   30.01    0.91
   2   4   4   28.73    0.93
  -3   4   4  102.21    3.16
  -3   4  -4  106.25    3.19
  -3   4  -4  109.10    3.28
   3   4   4  100.53    3.22
  -4   4   4   11.31    0.45
  -4   4  -4   11.15    0.46
  -5   4   4   13.44    0.49
  -5   4   4   14.04    0.55
  -5   4  -4   15.53    0.61
  -6  -4  -4   12.76    0.47
  -6   4   4   13.35    0.49
  -6  -4  -4   13.11    0.47
  -6   4   4   13.03    0.54
  -6   4   4   13.30    0.45
  -6  -4  -4   12.04    0.48
  -6   4  -4   12.83    0.45
  -6   4  -4   12.52    0.55
  -7  -4  -4    0.66    0.11
  -7   4   4    0.80    0.13
  -7  -4  -4    0.71    0.11
  -7  -4  -4    0.59    0.10
  -7   4  -4    0.63    0.15
  -7  -4   4    0.76    0.10
  -7   4  -4    0.78    0.10
  -8  -4  -4    2.54    0.18
  -8  -4  -4    2.55    0.18
  -8  -4  -4    2.14    0.18
  -8  -4   4    1.96    0.15
  -8   4  -4    2.02    0.13
  -9  -4  -4    6.70    0.29
  -9  -4  -4    6.00    0.28
  -9  -4  -4    5.88    0.29
  -9  -4   4    6.63    0.30
 -10  -4  -4    0.34    0.08
 -10  -4  -4    0.35    0.10
 -10  -4   4    0.43    0.10
 -10  -4   4    0.41    0.09
 -11  -4  -4    0.13    0.07
 -11  -4   4    0.26    0.07
 -11  -4   4    0.21    0.06
   0   5  -4   16.05    0.56
   1   5  -4    7.42    0.31
  -1   5  -4    6.66    0.29
   2   5  -4   10.66    0.41
  -2   5   4   10.02    0.40
  -2   5  -4   10.18    0.41
   2   5   4    9.80    0.36
  -2   5  -4    9.99    0.33
  -3   5   4   38.53    1.25
  -3   5  -4   40.89    1.33
   3   5   4   37.79    1.30
  -3   5  -4   41.19    1.22
  -4   5  -4   15.16    0.60
  -5  -5  -4   10.59    0.41
  -5   5   4   10.89    0.41
  -5   5   4   11.22    0.38
  -5   5  -4   11.02    0.41
  -5   5  -4   12.74    0.52
  -6   5   4    6.95    0.28
  -6   5   4    6.41    0.30
  -6  -5  -4    6.92    0.30
  -6   5  -4    6.19    0.25
  -6   5  -4    6.22    0.37
  -7  -5  -4   20.60    0.73
  -7  -5  -4   20.42    0.72
  -7   5   4   21.27    0.74
  -7  -5  -4   20.49    0.73
  -7   5  -4   19.52    0.82
  -7  -5   4   21.66    0.71
  -8  -5  -4   13.39    0.50
  -8  -5  -4   13.27    0.51
  -8  -5  -4   13.67    0.50
  -8  -5   4   12.95    0.48
  -9  -5  -4    2.60    0.18
  -9  -5  -4    2.09    0.17
  -9  -5   4    2.23    0.16
 -10  -5  -4    0.23    0.08
 -10  -5  -4    0.21    0.07
 -10  -5   4    0.16    0.08
 -10  -5   4    0.23    0.08
 -11  -5  -4    1.14    0.10
 -11  -5   4    1.09    0.09
 -11  -5   4    1.10    0.09
   0   6  -4    6.75    0.30
   1   6  -4   17.25    0.62
   2   6  -4   47.80    1.55
   2   6   4   45.84    1.50
  -2   6  -4   46.41    1.53
  -2   6  -4   48.77    1.43
   3   6  -4    8.32    0.38
  -3   6  -4    8.13    0.38
  -4   6   4    0.37    0.07
  -4   6   4    0.36    0.08
  -4   6  -4    0.37    0.12
   4   6   4    0.56    0.10
  -5   6   4    8.37    0.32
  -5   6   4    8.69    0.36
   5   6   4    7.96    0.34
  -5   6  -4    8.53    0.42
  -6   6   4    8.33    0.36
  -6  -6  -4    8.40    0.36
  -6   6   4    8.25    0.32
  -6   6  -4    8.21    0.44
  -7  -6  -4    2.34    0.18
  -7   6   4    2.17    0.18
  -7  -6  -4    1.86    0.17
  -7  -6   4    2.22    0.17
  -8  -6  -4    0.83    0.13
  -8  -6  -4    0.98    0.13
  -8  -6   4    0.92    0.12
  -9  -6  -4    1.57    0.14
  -9  -6  -4    1.41    0.12
  -9  -6   4    1.58    0.13
  -9  -6   4    1.68    0.14
 -10  -6  -4    1.69    0.12
 -10  -6  -4    2.01    0.15
 -10  -6   4    1.86    0.13
 -10  -6   4    1.54    0.11
 -10  -6   4    1.61    0.13
   0   7  -4    0.16    0.07
   1   7  -4    6.75    0.32
  -1   7  -4    7.45    0.25
   1   7   4    7.47    0.33
  -2   7   4    2.49    0.13
   2   7  -4    2.01    0.13
   2   7  -4    2.51    0.19
   2   7   4    2.33    0.18
  -3   7   4   10.98    0.39
  -3   7   4   10.82    0.41
   3   7  -4   11.28    0.48
  -3   7  -4   10.54    0.47
   3   7   4   10.99    0.42
  -3   7  -4   10.29    0.37
   4   7  -4    1.97    0.19
  -4   7   4    1.83    0.15
  -4   7   4    1.84    0.13
  -4   7  -4    1.86    0.21
   4   7   4    1.72    0.16
   5   7  -4    6.44    0.37
  -5   7   4    5.95    0.25
  -5   7   4    5.85    0.28
   5   7   4    6.67    0.31
  -5   7  -4    6.56    0.39
  -6   7   4   23.19    0.80
  -6   7   4   22.00    0.75
   6   7   4   20.32    0.73
  -6   7  -4   20.49    0.84
  -6  -7   4   21.20    0.71
  -7   7   4    0.69    0.13
  -7  -7  -4    0.65    0.12
  -7  -7  -4    0.96    0.12
  -7  -7   4    0.79    0.11
  -8  -7  -4    1.34    0.14
  -8  -7  -4    1.28    0.14
  -8  -7   4    1.39    0.13
  -9  -7  -4    0.51    0.09
  -9  -7  -4    0.77    0.10
  -9  -7   4    0.86    0.10
  -9  -7   4    0.80    0.11
 -10  -7  -4    0.33    0.07
 -10  -7  -4    0.27    0.08
 -10  -7   4    0.25    0.07
 -10  -7   4    0.57    0.08
 -10  -7   4    0.23    0.05
   0   8   4   43.31    1.37
   0   8  -4   42.91    1.37
   0   8   4   44.83    1.42
   1   8  -4    2.42    0.15
  -1   8   4    2.24    0.14
   1   8  -4    2.41    0.20
  -1   8   4    2.32    0.18
   1   8   4    2.06    0.18
  -1   8  -4    2.40    0.14
   2   8  -4    2.50    0.20
  -2   8   4    2.57    0.16
  -2   8   4    2.25    0.14
  -2   8   4    2.22    0.17
  -2   8  -4    2.40    0.14
   2   8   4    2.50    0.18
   3   8  -4    6.32    0.36
  -3   8   4    6.62    0.29
  -3   8   4    6.61    0.27
   3   8   4    6.71    0.33
   4   8  -4   10.40    0.49
  -4   8   4    9.97    0.37
  -4   8   4   10.10    0.40
   4   8   4   11.10    0.46
  -5   8   4    2.46    0.18
  -5   8   4    2.57    0.16
  -5   8  -4    2.38    0.25
   5   8   4    2.67    0.21
  -6   8   4    0.82    0.11
  -6   8   4    0.84    0.13
   6   8   4    0.82    0.12
  -6  -8   4    0.84    0.11
  -7  -8  -4    4.39    0.24
  -7   8   4    4.98    0.26
  -7  -8   4    4.76    0.24
  -8  -8  -4    0.25    0.09
  -8  -8   4    0.08    0.07
  -9  -8  -4    0.10    0.07
  -9  -8  -4    0.29    0.08
  -9  -8   4    0.09    0.07
 -10  -8   4    0.40    0.07
   0   9   4    4.33    0.25
   0   9   4    4.24    0.21
  -1   9   4   10.55    0.38
  -1   9   4   10.34    0.42
  -1   9  -4   10.85    0.40
   1   9   4   10.60    0.39
   1   9   4   10.67    0.45
  -2   9   4    0.33    0.09
  -2   9   4    0.31    0.09
   2   9  -4    0.54    0.14
  -2   9   4    0.46    0.07
   2   9   4    0.56    0.13
  -2   9  -4    0.25    0.07
  -3   9   4   11.38    0.44
   3   9  -4   11.02    0.51
  -3   9   4   12.21    0.42
   3   9   4   12.28    0.51
  -4   9   4    0.96    0.11
  -4   9   4    1.05    0.13
   4   9   4    1.27    0.17
  -5   9   4    0.43    0.10
  -5   9   4    0.38    0.09
   5   9   4    0.40    0.12
  -6   9   4    0.15    0.09
  -6   9   4    0.00    0.07
  -6  -9  -4    0.07    0.08
   6   9   4    0.05    0.08
  -6  -9   4   -0.04    0.07
  -7  -9  -4    4.13    0.23
  -7  -9   4    4.03    0.22
  -8  -9  -4    1.31    0.12
  -8  -9   4    1.45    0.12
  -9  -9  -4    0.69    0.08
  -9  -9   4    0.85    0.09
   0  10   4    8.65    0.34
   0  10   4    8.20    0.38
  -1  10   4   14.42    0.55
  -1  10   4   15.04    0.52
   1  10   4   14.73    0.53
   1  10   4   15.06    0.59
  -2  10   4    7.13    0.28
  -2  10   4    6.97    0.31
  -2  10   4    7.10    0.31
   2  10   4    7.88    0.32
   2  10   4    7.49    0.38
  -3  10   4   14.53    0.53
  -3  10   4   14.61    0.51
   3  10   4   15.76    0.62
  -4  10   4    4.51    0.24
  -4  10   4    4.51    0.21
   4  10   4    5.07    0.31
  -5  10   4    0.69    0.09
  -5  10   4    0.56    0.11
   5  10   4    1.06    0.14
  -6  10   4    1.37    0.11
  -6 -10  -4    1.39    0.16
  -6  10   4    1.55    0.13
   6  10   4    1.16    0.12
  -7 -10  -4    0.39    0.09
  -7 -10   4    0.35    0.08
  -8 -10  -4    1.13    0.10
   8  10  -4    1.09    0.10
  -8 -10   4    1.25    0.11
   0  11   4    0.14    0.10
   0  11   4    0.06    0.08
  -1  11   4    0.87    0.11
  -1  11   4    0.84    0.12
   1  11   4    1.01    0.12
   1  11   4    0.81    0.15
  -2  11   4    4.38    0.22
   2  11   4    4.59    0.23
   2  11   4    4.32    0.28
  -3  11   4    1.34    0.12
   3  11   4    1.27    0.13
   3  11   4    1.39    0.17
  -4  11   4    0.31    0.08
   4  11   4    0.32    0.08
   4  11   4    0.32    0.11
  -5  11   4    1.32    0.11
  -5  11   4    1.51    0.13
   5  11   4    1.74    0.16
   5  11   4    1.37    0.13
  -6  11   4    0.65    0.08
   6  11   4    0.60    0.09
   6  11   4    0.72    0.10
   7  11  -4    0.04    0.06
   7  11   4    0.13    0.05
   0  12   4    1.05    0.11
   0  12   4    0.82    0.13
  -1  12   4    3.44    0.20
   1  12  -4    3.39    0.21
  -1  12   4    3.76    0.19
   1  12   4    3.87    0.25
   1  12   4    3.60    0.20
   2  12  -4    0.59    0.12
  -2  12   4    0.50    0.08
   2  12   4    0.55    0.10
   2  12   4    0.66    0.12
  -3  12   4    2.35    0.14
   3  12   4    2.30    0.15
   3  12   4    2.10    0.19
  -4  12   4    0.03    0.06
   4  12   4    0.11    0.06
   4  12   4    0.00    0.10
  -5  12   4    0.16    0.06
   5  12  -4    0.15    0.08
   5  12   4    0.22    0.08
   5  12   4    0.14    0.07
   6  12  -4    0.71    0.10
   6  12   4    0.47    0.08
   6  12   4    0.69    0.08
   0  13   4    0.54    0.09
   0  13   4    0.41    0.07
  -1  13   4    0.93    0.10
   1  13   4    0.97    0.09
   1  13   4    0.90    0.12
   2  13  -4   -0.01    0.07
   2  13   4    0.09    0.07
   2  13   4    0.04    0.07
   3  13  -4    0.45    0.09
  -3  13   4    0.44    0.06
   3  13   4    0.34    0.07
   3  13   4    0.36    0.09
  -4  13   4    0.34    0.06
   4  13  -4    0.30    0.08
   4  13   4    0.42    0.07
   4  13   4    0.31    0.08
   5  13  -4    0.12    0.07
  -5  13   4    0.22    0.05
   5  13   4    0.16    0.07
   0  14   4   -0.02    0.04
  -1  14   4    0.39    0.06
   1  14   4    0.47    0.06
  -2  14   4    0.29    0.05
   2  14   4    0.32    0.08
   2  14   4    0.44    0.06
   0   0   5    0.08    0.07
  -1   0   5   65.20    2.02
  -2   0   5  171.52    5.34
  -2   0  -5  179.55    5.31
  -3   0  -5   25.76    0.82
  -4   0  -5    0.67    0.07
  -5   0  -5    9.65    0.35
  -6   0  -5   33.38    1.08
  -6   0  -5   33.93    1.07
  -6   0  -5   32.94    1.08
  -7   0  -5   11.56    0.42
  -7   0  -5   10.76    0.41
  -7   0  -5   11.09    0.40
  -7   0   5   10.52    0.38
  -7   0  -5   10.21    0.46
  -8   0  -5    1.31    0.14
  -8   0  -5    1.38    0.12
  -8   0  -5    1.20    0.16
  -8   0   5    1.29    0.10
  -9   0  -5    2.74    0.15
  -9   0  -5    2.85    0.20
 -10   0  -5    3.91    0.21
 -11   0   5   -0.01    0.05
 -11   0  -5   -0.01    0.06
   0   1  -5  100.52    3.17
   0   1   5  107.10    3.22
   0  -1   5  106.87    3.21
  -1   1   5   41.35    1.31
  -1  -1   5   42.30    1.33
  -2   1   5   21.65    0.73
  -2  -1  -5   21.45    0.69
  -3  -1  -5    9.96    0.35
  -3   1  -5   10.17    0.35
  -4  -1  -5   71.20    2.19
  -4   1  -5   74.62    2.29
  -5  -1  -5    6.14    0.26
  -5  -1  -5    6.46    0.26
  -5   1  -5    6.92    0.26
  -6  -1  -5    1.29    0.11
  -6  -1  -5    1.50    0.13
  -6  -1  -5    1.58    0.13
  -6   1   5    1.66    0.13
  -6   1  -5    1.38    0.11
  -6   1  -5    1.25    0.11
  -7  -1  -5    2.49    0.17
  -7  -1  -5    2.52    0.17
  -7  -1  -5    2.38    0.20
  -7  -1  -5    2.50    0.18
  -7   1  -5    2.35    0.17
  -7  -1   5    2.19    0.14
  -7   1  -5    2.27    0.21
  -7   1  -5    2.57    0.16
  -8  -1  -5    1.18    0.13
  -8  -1  -5    0.62    0.10
  -8   1  -5    1.00    0.09
  -8   1  -5    0.69    0.11
  -8   1  -5    0.95    0.16
  -8  -1   5    0.86    0.10
  -9  -1  -5    1.60    0.15
  -9  -1  -5    1.73    0.13
  -9  -1   5    1.69    0.13
  -9   1  -5    1.64    0.14
 -10  -1  -5    1.37    0.13
 -10   1  -5    1.42    0.12
 -11   1   5    0.82    0.08
 -11  -1  -5    1.05    0.10
 -11   1  -5    0.75    0.07
 -11  -1   5    0.82    0.09
   0  -2   5   14.17    0.49
   0   2  -5   13.39    0.46
   0   2   5   15.18    0.52
  -1   2   5   88.37    2.73
  -1  -2   5   90.67    2.78
  -2   2   5   32.24    1.05
  -3   2   5   45.88    1.45
  -3  -2  -5   44.21    1.40
  -3   2  -5   46.60    1.44
  -4  -2  -5   10.00    0.36
  -4   2  -5   10.37    0.36
  -5  -2  -5   19.12    0.65
  -5  -2  -5   20.02    0.65
  -5   2  -5   21.12    0.66
  -5   2  -5   19.65    0.67
  -6  -2  -5    0.35    0.08
  -6   2   5    0.18    0.08
  -6  -2  -5    0.14    0.07
  -6  -2  -5    0.16    0.08
  -6   2  -5    0.17    0.09
  -6   2  -5    0.10    0.07
  -6   2  -5    0.26    0.07
  -7  -2  -5    1.74    0.15
  -7   2   5    2.16    0.16
  -7  -2  -5    1.79    0.15
  -7  -2  -5    1.81    0.14
  -7   2  -5    1.79    0.19
  -7   2  -5    1.81    0.14
  -7   2  -5    1.78    0.13
  -8  -2  -5   12.28    0.46
  -8  -2  -5   11.80    0.47
  -8  -2   5   11.87    0.42
  -8   2  -5   11.77    0.43
  -8   2  -5   10.82    0.52
  -9  -2  -5    0.70    0.10
  -9  -2  -5    0.92    0.13
  -9  -2   5    0.78    0.10
  -9   2  -5    1.00    0.11
 -10  -2  -5    3.10    0.16
 -10   2   5    2.81    0.15
 -10  -2  -5    3.12    0.20
 -10   2  -5    3.10    0.16
 -10  -2   5    3.18    0.16
 -11  -2  -5    0.53    0.08
 -11  -2   5    0.50    0.08
   0   3  -5    2.88    0.14
   0  -3   5    2.72    0.15
  -1   3   5    6.11    0.29
   1   3  -5    6.67    0.26
  -1  -3   5    6.29    0.26
  -2   3   5    1.56    0.14
  -3   3   5   19.02    0.67
  -3   3  -5   18.18    0.59
  -4   3   5    2.67    0.21
  -4   3  -5    2.74    0.13
  -5  -3  -5    2.21    0.15
  -5   3   5    2.48    0.22
  -5   3  -5    2.01    0.18
  -5   3  -5    2.22    0.13
  -6  -3  -5    1.28    0.13
  -6  -3  -5    1.38    0.12
  -6   3   5    1.38    0.17
  -6  -3  -5    1.51    0.13
  -6   3   5    1.26    0.13
  -6   3  -5    1.23    0.11
  -6   3  -5    1.27    0.10
  -6   3  -5    1.19    0.16
  -7   3   5    1.27    0.19
  -7   3   5    1.60    0.15
  -7  -3  -5    1.46    0.13
  -7  -3  -5    1.55    0.14
  -7   3  -5    1.29    0.18
  -7   3  -5    1.33    0.12
  -8   3   5    5.42    0.36
  -8  -3  -5    6.36    0.29
  -8  -3  -5    6.48    0.30
  -8  -3   5    5.59    0.26
  -8   3  -5    6.15    0.27
  -9  -3  -5    4.33    0.21
  -9  -3  -5    3.79    0.24
  -9   3  -5    3.98    0.20
  -9  -3   5    4.08    0.21
 -10  -3  -5    1.76    0.15
 -10  -3  -5    1.63    0.12
 -10  -3   5    1.56    0.12
 -11  -3  -5    0.33    0.08
 -11  -3   5    0.42    0.07
 -11  -3   5    0.33    0.06
   0   4  -5    5.71    0.24
   1   4  -5   11.81    0.43
  -1   4   5   11.59    0.45
  -2   4   5   24.78    0.84
  -3   4   5    0.71    0.11
  -3   4  -5    0.64    0.07
  -4   4   5   12.58    0.50
  -4   4  -5   12.92    0.42
  -4   4  -5   12.82    0.52
  -5  -4  -5    9.86    0.38
  -5   4   5   10.28    0.39
  -5   4   5   11.05    0.46
  -5  -4  -5    9.89    0.39
  -5   4   5    9.96    0.36
  -5   4  -5    9.97    0.39
  -5   4  -5   11.40    0.47
  -5   4  -5   10.62    0.39
  -6   4   5    4.52    0.21
  -6  -4  -5    4.88    0.24
  -6  -4  -5    4.49    0.22
  -6   4   5    5.19    0.26
  -6   4   5    4.63    0.31
  -6  -4  -5    4.63    0.24
  -6   4  -5    4.90    0.22
  -6   4  -5    4.83    0.30
  -7  -4  -5    4.47    0.24
  -7   4   5    4.65    0.25
  -7  -4  -5    4.43    0.25
  -7   4  -5    4.43    0.31
  -7   4  -5    4.12    0.21
  -8  -4  -5    1.06    0.13
  -8  -4  -5    0.95    0.12
  -8   4  -5    0.93    0.10
  -8  -4   5    0.89    0.11
  -9  -4  -5    0.39    0.10
  -9  -4  -5    0.40    0.10
  -9  -4   5    0.30    0.09
 -10  -4  -5    2.64    0.18
 -10  -4  -5    2.79    0.16
 -10  -4   5    2.81    0.17
 -11  -4  -5    3.20    0.18
 -11  -4   5    3.39    0.17
 -11  -4   5    3.15    0.15
   0   5  -5    4.97    0.23
   1   5  -5   13.76    0.50
   2   5  -5   18.80    0.67
  -2   5   5   18.86    0.67
  -2   5  -5   18.90    0.67
  -2   5  -5   18.01    0.59
   3   5  -5    0.11    0.06
  -3   5   5    0.02    0.07
  -3   5  -5    0.09    0.04
  -3   5  -5    0.11    0.09
  -4   5   5    2.11    0.15
  -4   5   5    1.86    0.17
  -4   5  -5    1.84    0.18
  -4   5  -5    1.89    0.14
  -5   5   5    2.84    0.18
  -5   5   5    3.13    0.15
  -5  -5  -5    2.51    0.18
  -5   5  -5    2.73    0.16
  -5   5  -5    2.88    0.22
  -6  -5  -5   21.61    0.74
  -6  -5  -5   21.43    0.74
  -6   5   5   20.80    0.75
  -6   5   5   22.09    0.71
  -6   5  -5   19.84    0.79
  -6   5  -5   20.32    0.67
  -7  -5  -5    4.92    0.24
  -7  -5  -5    4.89    0.26
  -7   5   5    4.77    0.27
  -7  -5   5    4.60    0.23
  -7   5  -5    4.66    0.21
  -7   5  -5    4.07    0.30
  -8  -5  -5    4.68    0.25
  -8  -5  -5    4.73    0.25
  -8  -5   5    5.06    0.26
  -9  -5  -5    5.25    0.26
  -9  -5  -5    5.17    0.24
  -9  -5   5    4.95    0.23
 -10  -5  -5    1.25    0.12
 -10  -5  -5    1.04    0.10
 -10  -5   5    1.24    0.12
 -10  -5   5    1.08    0.11
 -11  -5  -5    0.02    0.05
 -11  -5   5   -0.03    0.04
 -11  -5   5    0.01    0.05
   0   6  -5    1.26    0.13
   1   6  -5   16.61    0.58
   1   6  -5   15.08    0.52
   2   6  -5    1.61    0.11
   2   6  -5    1.60    0.15
  -2   6  -5    1.45    0.15
  -2   6  -5    1.87    0.10
   3   6  -5   26.09    0.90
  -3   6   5   27.42    0.88
  -3   6   5   28.42    0.91
   3   6  -5   29.48    0.97
  -3   6  -5   27.58    0.91
  -3   6  -5   28.97    1.00
   3   6   5   28.77    0.95
  -4   6   5    4.58    0.23
  -4   6   5    4.57    0.20
   4   6   5    4.76    0.24
  -4   6  -5    4.53    0.21
  -4   6  -5    4.42    0.29
  -5  -6  -5   16.56    0.59
  -5   6   5   16.09    0.55
  -5   6   5   16.58    0.59
   5   6   5   16.28    0.58
  -5   6  -5   16.26    0.55
  -5   6  -5   16.08    0.67
  -6   6   5    8.32    0.36
  -6  -6  -5    8.34    0.36
  -6   6   5    8.00    0.32
  -6   6  -5    7.82    0.30
  -6   6  -5    7.94    0.43
  -7  -6  -5    3.75    0.22
  -7   6   5    3.93    0.25
  -7  -6  -5    3.60    0.23
  -7  -6   5    3.69    0.21
  -8  -6  -5    1.99    0.15
  -8  -6  -5    1.77    0.15
  -8  -6   5    1.95    0.15
  -9  -6  -5    0.59    0.10
  -9  -6  -5    0.86    0.11
  -9  -6   5    0.94    0.12
 -10  -6  -5    1.09    0.09
 -10  -6  -5    1.16    0.11
 -10  -6   5    0.97    0.10
 -10  -6   5    1.02    0.10
   0   7   5    2.67    0.18
   0   7   5    2.52    0.14
   0   7  -5    2.54    0.14
   0   7  -5    2.27    0.14
  -1   7   5    9.88    0.35
  -1   7   5   10.45    0.40
   1   7  -5   10.17    0.36
   1   7  -5    9.85    0.37
   1   7  -5   10.20    0.43
   1   7   5   10.52    0.41
  -1   7  -5   10.27    0.36
  -1   7  -5   10.22    0.37
  -2   7   5    0.06    0.08
  -2   7   5    0.10    0.06
   2   7  -5   -0.01    0.08
   2   7  -5   -0.01    0.06
   2   7   5    0.17    0.09
  -2   7  -5    0.06    0.06
  -3   7   5    5.77    0.27
  -3   7   5    5.73    0.23
   3   7  -5    6.11    0.32
  -3   7  -5    5.53    0.33
  -3   7  -5    5.89    0.24
   3   7   5    5.79    0.29
  -4   7   5    0.73    0.11
  -4   7   5    0.53    0.08
   4   7  -5    0.39    0.13
  -4   7  -5    0.64    0.15
  -4   7  -5    0.51    0.08
   4   7   5    0.65    0.11
  -5  -7  -5    8.10    0.36
  -5   7   5    8.77    0.33
  -5   7   5    8.58    0.36
   5   7  -5    8.38    0.43
  -5   7  -5    7.88    0.44
   5   7   5    8.38    0.35
  -6   7   5    1.55    0.13
  -6  -7  -5    1.79    0.16
  -6   7   5    1.48    0.15
  -7  -7  -5    0.86    0.12
  -7   7   5    0.73    0.12
  -7  -7   5    0.79    0.10
  -8  -7  -5    1.76    0.15
  -8  -7  -5    2.05    0.17
  -8  -7   5    2.08    0.16
  -9  -7  -5    1.08    0.12
  -9  -7  -5    1.04    0.11
  -9  -7   5    1.15    0.11
  -9  -7   5    0.97    0.10
 -10  -7  -5    0.92    0.09
 -10  -7  -5    0.94    0.09
 -10  -7   5    0.86    0.08
   0   8   5    5.28    0.28
   0   8   5    5.49    0.23
   0   8  -5    5.69    0.24
  -1   8   5    4.24    0.20
  -1   8   5    4.97    0.25
   1   8  -5    4.33    0.21
   1   8  -5    4.57    0.28
   1   8   5    4.82    0.26
  -1   8  -5    4.44    0.21
  -2   8   5    5.79    0.24
   2   8  -5    5.68    0.31
  -2   8   5    6.11    0.28
  -2   8  -5    6.07    0.25
   2   8   5    6.05    0.30
  -3   8   5    1.17    0.13
  -3   8   5    1.34    0.11
   3   8  -5    1.28    0.17
   3   8   5    1.35    0.15
  -3   8  -5    1.24    0.10
   4   8  -5    3.12    0.27
  -4   8   5    3.76    0.22
  -4   8   5    3.86    0.18
   4   8   5    3.67    0.24
  -5   8   5    1.14    0.13
  -5  -8  -5    1.01    0.13
  -5   8   5    1.05    0.11
   5   8   5    1.38    0.15
  -6   8   5    0.97    0.11
  -6  -8  -5    0.87    0.12
  -6   8   5    0.60    0.13
   6   8   5    0.73    0.11
  -6  -8   5    0.81    0.11
  -7   8   5    0.21    0.08
  -7  -8  -5    0.17    0.09
  -7  -8   5    0.12    0.07
  -8  -8  -5    0.13    0.08
  -8  -8   5    0.16    0.07
  -9  -8  -5    0.97    0.09
  -9  -8   5    1.15    0.11
   0   9  -5    4.13    0.21
   0   9   5    4.06    0.25
   0   9   5    4.09    0.20
  -1   9   5    2.49    0.19
  -1   9   5    2.33    0.14
   1   9   5    2.58    0.15
   1   9   5    2.47    0.20
  -1   9  -5    2.34    0.15
   2   9  -5    0.97    0.16
  -2   9   5    0.92    0.10
  -2   9   5    1.07    0.13
  -2   9   5    0.82    0.12
  -2   9  -5    1.00    0.10
   2   9   5    0.89    0.15
  -3   9   5    2.28    0.17
  -3   9   5    1.98    0.14
   3   9   5    2.38    0.21
  -4   9   5    0.67    0.11
  -4   9   5    0.56    0.09
   4   9   5    0.58    0.13
  -5   9   5    1.36    0.16
  -5   9   5    1.87    0.13
  -5  -9   5    2.00    0.15
   5   9   5    2.08    0.19
  -6   9   5    4.59    0.22
  -6  -9  -5    4.91    0.25
  -6   9   5    4.58    0.26
  -6  -9   5    4.85    0.22
   6   9   5    3.93    0.22
  -7  -9  -5    2.32    0.16
  -7  -9   5    2.01    0.15
  -8  -9  -5    1.79    0.13
  -8  -9   5    1.82    0.13
  -9  -9   5    0.04    0.05
   0  10   5    2.01    0.14
   0  10   5    2.16    0.19
  -1  10   5    1.02    0.14
  -1  10   5    0.93    0.12
  -1  10   5    0.87    0.10
   1  10   5    0.91    0.15
   1  10   5    0.79    0.11
  -2  10   5   29.23    0.99
  -2  10   5   30.45    0.97
   2  10   5   29.85    1.04
   2  10   5   29.68    0.97
  -3  10   5    3.50    0.19
  -3  10   5    3.27    0.19
   3  10   5    3.55    0.19
   3  10   5    3.10    0.24
  -4  10   5    0.58    0.08
  -4  10   5    0.50    0.10
   4  10   5    0.76    0.14
  -5  10   5    1.23    0.14
  -5  10   5    1.14    0.10
   5  10   5    1.10    0.14
  -6  10   5    1.28    0.11
  -6  10   5    0.91    0.11
   6  10   5    0.96    0.11
  -7 -10  -5    1.79    0.13
  -7 -10   5    1.77    0.13
  -8 -10   5    0.70    0.08
   0  11   5    0.83    0.14
   0  11   5    1.08    0.11
  -1  11   5    4.56    0.21
  -1  11   5    3.98    0.23
   1  11   5    3.99    0.21
   1  11   5    4.36    0.27
  -2  11   5    4.96    0.23
   2  11   5    4.73    0.28
   2  11   5    4.99    0.23
  -3  11   5    2.09    0.14
  -3  11   5    1.92    0.15
   3  11   5    2.33    0.20
   3  11   5    2.47    0.17
  -4  11   5    2.14    0.16
  -4  11   5    2.55    0.16
   4  11   5    2.59    0.22
   4  11   5    2.87    0.17
  -5  11   5    0.52    0.08
  -5  11   5    0.59    0.09
   5  11   5    0.55    0.10
   5  11   5    0.58    0.09
  -6  11   5    0.07    0.06
   6  11   5    0.11    0.05
   6  11   5    0.12    0.06
   7  11   5    0.17    0.07
   0  12   5    1.59    0.16
   0  12   5    1.46    0.12
  -1  12   5    2.78    0.16
   1  12   5    2.91    0.16
   1  12   5    2.57    0.20
  -2  12   5    1.82    0.13
   2  12   5    1.93    0.18
   2  12   5    1.93    0.14
  -3  12   5    1.67    0.12
   3  12   5    1.84    0.13
   3  12   5    1.92    0.17
  -4  12   5    1.63    0.12
   4  12   5    1.63    0.16
   4  12   5    1.61    0.13
  -5  12   5    0.75    0.07
   5  12   5    0.51    0.08
   5  12   5    0.67    0.10
   6  12  -5    0.04    0.07
   6  12   5    0.03    0.04
   0  13   5    0.54    0.07
  -1  13   5    0.44    0.08
   1  13   5    0.41    0.07
   1  13   5    0.41    0.10
   2  13  -5    0.59    0.09
  -2  13   5    0.56    0.07
   2  13   5    0.76    0.08
   2  13   5    0.53    0.10
  -3  13   5    2.05    0.12
   3  13  -5    2.05    0.15
   3  13   5    2.41    0.14
   3  13   5    2.08    0.17
  -4  13   5    0.45    0.06
   4  13  -5    0.28    0.08
   4  13   5    0.23    0.07
   4  13   5    0.31    0.06
   0  14   5    0.08    0.05
  -1  14   5    0.40    0.05
   1  14   5    0.26    0.06
   0   0   6   87.85    2.72
  -1   0   6    3.89    0.21
  -2   0   6    1.07    0.12
  -2   0  -6    1.11    0.09
  -3   0   6   29.87    1.00
  -3   0  -6   29.77    0.95
  -4   0  -6    3.11    0.16
  -5   0  -6   14.93    0.50
  -5   0  -6   14.49    0.50
  -6   0  -6    5.66    0.25
  -6   0  -6    6.04    0.27
  -7   0  -6    1.63    0.14
  -7   0   6    1.36    0.10
  -7   0  -6    1.43    0.17
  -7   0  -6    1.51    0.13
  -8   0  -6    2.22    0.16
  -8   0   6    2.10    0.13
  -8   0  -6    2.33    0.15
  -9   0  -6    0.28    0.09
  -9   0  -6    0.31    0.07
 -10   0  -6    4.16    0.22
 -11   0   6    0.54    0.07
 -11   0  -6    0.71    0.08
   0  -1   6   56.14    1.79
   0   1   6   58.20    1.81
  -1   1   6   29.04    0.96
  -1  -1   6   29.81    0.97
  -2   1   6   38.55    1.24
  -2  -1  -6   37.43    1.21
  -2  -1   6   37.73    1.22
  -3  -1  -6   42.41    1.37
  -3   1   6   44.97    1.42
  -3   1  -6   42.66    1.33
  -4   1   6   40.12    1.32
  -4  -1  -6   38.71    1.24
  -4   1  -6   40.14    1.26
  -5  -1  -6    7.24    0.28
  -5  -1  -6    7.25    0.29
  -5   1  -6    6.86    0.28
  -5   1  -6    7.30    0.27
  -5   1  -6    6.96    0.28
  -6  -1  -6    1.25    0.12
  -6   1   6    1.26    0.12
  -6  -1  -6    1.43    0.13
  -6   1  -6    1.20    0.11
  -6   1  -6    1.37    0.12
  -7  -1  -6    1.61    0.13
  -7  -1  -6    1.35    0.14
  -7  -1  -6    1.45    0.17
  -7   1  -6    1.67    0.12
  -7   1  -6    1.35    0.17
  -7   1  -6    1.45    0.13
  -8  -1  -6    0.98    0.11
  -8  -1  -6    1.09    0.13
  -8   1  -6    0.74    0.11
  -8  -1   6    0.78    0.09
  -8   1  -6    1.01    0.10
  -9  -1  -6    3.00    0.17
  -9  -1  -6    3.45    0.21
  -9  -1   6    3.07    0.16
  -9   1  -6    3.59    0.20
 -10  -1  -6    0.86    0.10
 -10   1  -6    0.58    0.09
 -11   1   6    0.59    0.07
 -11  -1  -6    0.67    0.08
 -11  -1   6    0.62    0.07
 -11   1  -6    0.47    0.06
   0   2   6   24.56    0.83
   0  -2   6   24.68    0.82
  -1   2   6    0.62    0.10
  -1  -2   6    0.68    0.09
  -2   2   6    9.54    0.39
  -2  -2   6    8.76    0.35
  -3   2   6    3.91    0.24
  -3   2  -6    3.91    0.17
  -4  -2  -6    0.64    0.09
  -4   2   6    0.72    0.12
  -4   2  -6    0.79    0.08
  -5  -2  -6    9.33    0.36
  -5  -2  -6    9.89    0.37
  -5   2   6    9.89    0.46
  -5  -2  -6    9.77    0.37
  -5   2  -6    9.00    0.36
  -5   2  -6    9.82    0.34
  -5   2  -6    9.70    0.35
  -6   2   6    3.19    0.19
  -6  -2  -6    3.07    0.19
  -6  -2  -6    2.84    0.18
  -6   2   6    2.76    0.25
  -6   2  -6    2.96    0.18
  -6   2  -6    2.91    0.16
  -6   2  -6    2.98    0.22
  -7  -2  -6    1.63    0.14
  -7   2   6    1.91    0.23
  -7   2   6    1.85    0.16
  -7  -2  -6    1.63    0.14
  -7   2  -6    1.63    0.14
  -7   2  -6    1.78    0.13
  -7   2  -6    1.47    0.19
  -8  -2  -6    2.73    0.19
  -8  -2  -6    2.85    0.20
  -8   2   6    2.42    0.26
  -8  -2   6    2.62    0.16
  -8   2  -6    2.68    0.17
  -9  -2  -6    1.17    0.12
  -9  -2  -6    1.34    0.14
  -9  -2   6    1.19    0.11
  -9   2  -6    0.94    0.11
 -10  -2  -6    0.81    0.08
 -10  -2  -6    0.68    0.10
 -10   2  -6    0.86    0.09
 -10  -2   6    0.70    0.08
 -11  -2  -6    0.14    0.07
 -11  -2   6    0.10    0.06
   0   3  -6    6.36    0.25
   0  -3   6    6.91    0.28
   1   3  -6   28.07    0.90
  -1   3   6   27.53    0.93
  -1  -3   6   28.12    0.92
  -2   3   6   33.72    1.12
  -2  -3   6   31.97    1.05
  -3   3   6    2.00    0.18
  -3   3  -6    2.12    0.12
  -4   3   6   15.91    0.61
  -4  -3  -6   14.50    0.53
  -4   3  -6   15.84    0.52
  -4   3  -6   15.33    0.52
  -5  -3  -6    5.83    0.26
  -5   3   6    5.23    0.25
  -5  -3  -6    5.73    0.25
  -5   3   6    5.43    0.33
  -5  -3  -6    5.57    0.25
  -5   3  -6    5.91    0.25
  -5   3  -6    5.90    0.23
  -5   3  -6    5.64    0.24
  -6  -3  -6    4.72    0.24
  -6   3   6    4.68    0.34
  -6   3   6    4.79    0.25
  -6  -3  -6    4.85    0.24
  -6   3  -6    4.79    0.30
  -6   3  -6    4.55    0.22
  -6   3  -6    4.74    0.21
  -7   3   6   26.79    0.93
  -7  -3  -6   28.00    0.93
  -7   3   6   26.30    1.04
  -7  -3  -6   28.22    0.92
  -7   3  -6   28.16    0.90
  -7   3  -6   25.77    0.99
  -8  -3  -6    3.28    0.22
  -8   3   6    2.93    0.26
  -8  -3  -6    3.49    0.21
  -8  -3   6    3.23    0.18
  -8   3  -6    3.23    0.19
  -9  -3  -6    1.07    0.11
  -9  -3  -6    1.46    0.15
  -9  -3   6    1.22    0.10
  -9   3  -6    1.26    0.11
 -10  -3  -6    2.40    0.18
 -10  -3  -6    2.25    0.15
 -10   3  -6    2.25    0.13
 -10  -3   6    2.06    0.14
 -11  -3  -6    0.29    0.07
 -11  -3   6    0.28    0.07
   0   4  -6   74.08    2.29
   1   4  -6   38.39    1.24
  -1   4   6   39.50    1.28
   2   4  -6    0.30    0.08
  -2   4   6    0.05    0.08
  -2  -4   6    0.07    0.06
  -3   4   6    4.87    0.26
  -3   4  -6    4.45    0.19
  -4   4   6    5.72    0.25
  -4  -4  -6    5.47    0.24
   4   4  -6    5.75    0.23
  -4   4   6    5.88    0.32
  -4   4  -6    5.84    0.25
  -4   4  -6    5.63    0.23
  -4   4  -6    6.10    0.23
  -5   4   6    6.51    0.28
  -5   4   6    6.70    0.36
  -5  -4  -6    6.06    0.28
  -5  -4  -6    5.96    0.27
  -5   4  -6    6.68    0.35
  -5   4  -6    6.58    0.27
  -5   4  -6    6.42    0.25
  -6  -4  -6   19.56    0.66
  -6  -4  -6   18.61    0.66
  -6   4   6   18.46    0.76
  -6   4   6   18.83    0.67
  -6   4  -6   19.10    0.64
  -6   4  -6   18.51    0.74
  -7   4   6    7.53    0.44
  -7   4   6    8.28    0.36
  -7  -4  -6    7.86    0.35
  -7  -4  -6    8.57    0.35
  -7   4  -6    7.84    0.42
  -7   4  -6    7.92    0.32
  -8  -4  -6    1.16    0.13
  -8  -4  -6    1.06    0.13
  -8  -4   6    1.24    0.12
  -8   4  -6    1.17    0.11
  -9  -4  -6    3.71    0.23
  -9  -4  -6    3.99    0.21
  -9   4  -6    3.52    0.17
  -9  -4   6    4.10    0.20
 -10  -4  -6    1.44    0.13
 -10  -4  -6    1.37    0.11
 -10  -4   6    1.35    0.11
 -11  -4  -6    1.36    0.10
 -11  -4   6    1.31    0.10
   0   5  -6   58.13    1.83
   1   5  -6    7.00    0.30
   2   5  -6    1.23    0.13
  -2   5   6    1.53    0.15
   2   5  -6    1.34    0.10
  -2   5  -6    1.52    0.11
  -2   5  -6    1.64    0.11
   3   5  -6   16.42    0.61
   3   5  -6   15.47    0.54
  -3   5   6   16.52    0.62
  -3   5  -6   15.73    0.54
  -3   5  -6   15.64    0.55
  -3   5  -6   16.71    0.53
  -3   5  -6   17.16    0.63
  -4   5   6    1.44    0.17
  -4   5   6    1.46    0.13
  -4   5   6    1.39    0.10
  -4  -5  -6    1.63    0.13
  -4   5  -6    1.51    0.11
   4   5   6    1.35    0.13
  -4   5  -6    1.55    0.12
  -4   5  -6    1.58    0.18
  -4   5  -6    1.65    0.09
  -5  -5  -6    7.89    0.32
  -5   5   6    8.05    0.32
  -5   5   6    7.41    0.29
  -5   5   6    7.93    0.40
  -5   5  -6    7.63    0.38
  -5   5  -6    7.27    0.30
  -6  -5  -6   11.81    0.46
  -6   5   6   11.14    0.42
  -6   5   6   11.72    0.47
  -6  -5  -6   12.46    0.45
  -6   5  -6   10.84    0.51
  -6   5  -6   11.34    0.41
  -7   5   6    3.64    0.24
  -7  -5  -6    3.67    0.23
  -7  -5  -6    4.01    0.23
  -7   5  -6    3.47    0.18
  -8  -5  -6    5.70    0.28
  -8  -5  -6    5.87    0.27
  -8  -5   6    5.98    0.27
  -8   5  -6    5.48    0.23
  -9  -5  -6    1.66    0.14
  -9  -5  -6    1.80    0.15
  -9  -5   6    1.77    0.14
 -10  -5  -6    0.01    0.07
 -10  -5  -6    0.01    0.06
 -10  -5   6    0.09    0.07
 -10  -5   6    0.05    0.06
   0   6  -6    0.02    0.05
   0   6  -6    0.07    0.06
   0   6   6    0.24    0.09
   1   6  -6    3.86    0.18
   1   6  -6    4.13    0.23
   1   6  -6    4.14    0.19
  -1   6   6    4.42    0.23
  -1   6  -6    4.09    0.19
   1   6   6    4.74    0.24
  -1   6  -6    4.01    0.18
   2   6  -6    6.41    0.30
  -2   6   6    5.99    0.23
   2   6  -6    5.81    0.25
   2   6  -6    6.16    0.25
   2   6   6    6.41    0.29
  -2   6  -6    5.99    0.25
  -2   6  -6    6.09    0.31
  -2   6  -6    6.17    0.24
  -2   6  -6    6.49    0.24
   3   6  -6    2.75    0.21
  -3   6   6    2.82    0.17
  -3   6   6    2.49    0.14
   3   6  -6    2.69    0.16
  -3   6  -6    2.78    0.23
   3   6   6    2.76    0.19
  -3   6  -6    2.34    0.15
  -3   6  -6    2.75    0.11
  -3   6  -6    2.38    0.13
  -4   6   6    6.62    0.29
   4   6  -6    6.29    0.33
  -4   6   6    6.57    0.25
  -4   6  -6    7.24    0.37
  -4   6  -6    6.61    0.28
   4   6   6    6.57    0.30
  -5   6   6   10.38    0.41
  -5   6   6    9.67    0.36
  -5  -6  -6   10.03    0.39
  -5   6  -6    9.02    0.45
  -5   6  -6   10.19    0.37
  -6  -6  -6    5.80    0.28
  -6   6   6    5.33    0.24
  -6   6   6    6.15    0.30
  -6   6  -6    4.61    0.33
  -6   6  -6    5.37    0.23
  -7   6   6   -0.10    0.09
  -7  -6  -6   -0.07    0.08
  -7  -6  -6    0.07    0.09
  -7  -6   6    0.13    0.08
  -8  -6  -6    0.27    0.09
  -8  -6  -6    0.26    0.09
  -8  -6   6    0.13    0.08
  -9  -6  -6    2.08    0.15
  -9  -6  -6    2.23    0.15
  -9  -6   6    1.60    0.13
 -10  -6  -6    0.89    0.09
 -10  -6  -6    0.85    0.08
 -10  -6   6    1.02    0.09
 -10  -6   6    0.93    0.09
   0   7   6    0.07    0.09
   0   7  -6    0.08    0.06
   0   7  -6    0.10    0.06
   0   7   6   -0.03    0.05
   1   7  -6    5.97    0.30
  -1   7   6    5.83    0.28
   1   7  -6    5.55    0.24
   1   7  -6    5.82    0.25
  -1   7   6    5.70    0.23
  -1   7  -6    6.02    0.25
  -1   7  -6    5.53    0.23
   1   7   6    5.50    0.27
   2   7  -6    3.31    0.23
  -2   7   6    3.06    0.16
   2   7  -6    3.22    0.18
   2   7   6    3.44    0.22
  -2   7  -6    3.48    0.18
  -2   7  -6    3.48    0.14
  -2   7  -6    3.19    0.16
   3   7  -6    6.74    0.35
  -3   7   6    6.41    0.29
  -3   7   6    5.99    0.25
   3   7   6    6.57    0.31
  -3   7  -6    6.45    0.27
  -4   7   6    2.51    0.18
  -4   7   6    2.65    0.15
   4   7  -6    2.32    0.23
  -4   7  -6    2.41    0.16
  -4   7  -6    2.54    0.24
   4   7   6    2.71    0.20
  -5   7   6    6.13    0.25
  -5  -7  -6    6.60    0.29
  -5   7   6    6.02    0.29
   5   7  -6    5.19    0.34
  -5   7  -6    5.00    0.35
  -5   7  -6    5.67    0.24
   5   7   6    6.11    0.29
  -6   7   6    0.35    0.08
  -6  -7  -6    0.48    0.10
  -6   7   6    0.50    0.12
  -7  -7  -6    7.44    0.32
  -7   7   6    6.70    0.33
  -7  -7   6    7.24    0.31
  -8  -7  -6    0.55    0.09
  -8  -7  -6    0.16    0.08
  -8  -7   6    0.54    0.10
  -9  -7  -6    0.37    0.08
  -9  -7  -6    0.29    0.07
  -9  -7   6    0.32    0.07
  -9  -7   6    0.44    0.08
 -10  -7   6    0.11    0.06
   0   8  -6   12.60    0.44
   0   8   6   12.30    0.48
   0   8   6   11.48    0.43
   1   8  -6    2.02    0.20
  -1   8   6    2.10    0.13
  -1   8   6    2.22    0.18
   1   8  -6    2.45    0.16
   1   8   6    2.19    0.14
   1   8   6    2.17    0.19
  -1   8  -6    2.00    0.15
  -1   8  -6    2.02    0.09
  -2   8   6    9.53    0.36
   2   8  -6   10.13    0.38
   2   8  -6    9.63    0.45
   2   8   6   10.23    0.43
  -2   8  -6   10.22    0.39
  -3   8   6    0.32    0.10
   3   8  -6    0.20    0.09
  -3   8   6    0.16    0.07
  -3   8  -6    0.20    0.07
   3   8   6    0.39    0.12
  -4   8   6    5.56    0.27
  -4   8   6    5.87    0.25
   4   8   6    6.43    0.31
  -4   8  -6    5.85    0.25
  -5   8   6    2.70    0.15
  -5   8   6    2.53    0.19
   5   8   6    2.79    0.20
  -6  -8  -6    0.88    0.12
  -6   8   6    0.89    0.12
  -6   8   6    0.77    0.10
  -7   8   6    3.02    0.20
  -7  -8  -6    3.19    0.20
  -7  -8   6    3.61    0.21
  -8  -8  -6   -0.06    0.05
  -8  -8   6    0.01    0.07
  -9  -8  -6    0.17    0.06
  -9  -8   6    0.12    0.07
   0   9   6    1.68    0.18
   0   9  -6    2.06    0.15
   0   9   6    1.90    0.14
  -1   9   6   16.17    0.56
  -1   9   6   16.07    0.60
   1   9   6   16.30    0.56
   1   9   6   15.57    0.62
  -1   9  -6   16.67    0.57
  -2   9   6    7.63    0.33
  -2   9   6    7.50    0.30
   2   9   6    7.80    0.32
   2   9   6    7.76    0.38
  -2   9  -6    7.90    0.31
  -3   9   6    0.35    0.08
  -3   9   6    0.31    0.09
  -3   9  -6    0.40    0.08
   3   9   6    0.26    0.12
  -4   9   6    9.25    0.34
  -4   9   6    8.76    0.38
   4   9   6    9.07    0.40
  -5   9   6    0.07    0.10
  -5   9   6    0.05    0.07
   5   9   6    0.27    0.10
  -6  -9  -6    1.08    0.12
  -6   9   6    1.02    0.13
  -6   9   6    1.20    0.11
  -6  -9   6    1.07    0.11
   6   9   6    1.06    0.12
  -7  -9  -6    0.72    0.10
  -7  -9   6    0.57    0.08
  -8  -9  -6    0.71    0.09
  -8  -9   6    0.92    0.09
   0  10   6    1.95    0.18
   0  10   6    2.05    0.15
  -1  10   6    8.72    0.34
  -1  10   6    8.56    0.37
  -1  10   6    8.73    0.36
   1  10   6    8.83    0.35
   1  10   6    8.63    0.40
  -2  10   6    1.14    0.13
  -2  10   6    1.18    0.12
   2  10   6    1.07    0.12
   2  10   6    1.15    0.15
  -3  10   6    4.57    0.24
  -3  10   6    4.61    0.21
   3  10   6    5.02    0.25
   3  10   6    4.89    0.30
  -4  10   6    1.00    0.12
  -4  10   6    0.85    0.10
   4  10   6    1.02    0.14
  -5  10   6    0.38    0.09
  -5  10   6    0.42    0.08
   5  10   6    0.50    0.11
  -6  10   6    0.49    0.09
  -6  10   6    0.49    0.08
   6  10   6    0.40    0.08
  -7 -10  -6    0.53    0.08
  -7 -10   6    0.31    0.07
   0  11   6    0.10    0.08
   0  11   6   -0.07    0.07
  -1  11   6    8.60    0.36
  -1  11   6    9.20    0.35
   1  11   6    8.88    0.41
   1  11   6    9.74    0.36
  -2  11   6    4.88    0.21
  -2  11   6    4.19    0.22
   2  11   6    4.51    0.22
   2  11   6    4.75    0.29
  -3  11   6    2.28    0.14
  -3  11   6    2.45    0.17
   3  11   6    2.93    0.17
   3  11   6    2.37    0.20
  -4  11   6    0.15    0.08
  -4  11   6    0.20    0.06
   4  11   6    0.28    0.09
   4  11   6    0.17    0.08
  -5  11   6   -0.07    0.06
  -5  11   6    0.13    0.06
   5  11   6   -0.06    0.06
   5  11   6    0.04    0.07
   6  11   6    0.18    0.07
   6  11   6    0.17    0.06
   7  11   6    0.15    0.05
   0  12   6    2.48    0.15
  -1  12   6    1.61    0.12
   1  12   6    1.91    0.13
   1  12   6    1.52    0.16
  -2  12   6    7.84    0.31
   2  12   6    7.21    0.35
   2  12   6    9.10    0.33
  -3  12   6    0.29    0.06
   3  12   6    0.32    0.10
   3  12   6    0.37    0.07
  -4  12   6    0.71    0.08
   4  12   6    0.89    0.12
   4  12   6    0.81    0.09
  -5  12   6    0.15    0.05
   5  12   6    0.28    0.08
   5  12   6    0.22    0.06
   0  13   6    0.17    0.05
  -1  13   6    1.48    0.10
   1  13   6    1.54    0.11
  -2  13   6    1.80    0.11
   2  13   6    1.86    0.12
  -3  13   6    0.13    0.05
   3  13  -6    0.22    0.07
   3  13   6    0.06    0.06
  -4  13   6    0.38    0.06
   4  13   6    0.54    0.06
   0   0   7   -0.01    0.06
  -1   0   7   57.09    1.81
  -2   0   7   64.61    2.05
  -2   0  -7   64.80    2.00
  -3   0  -7   25.47    0.84
  -3   0   7   26.09    0.90
  -4   0  -7    4.35    0.20
  -4   0  -7    3.96    0.20
  -4   0   7    4.78    0.27
  -5   0   7    0.54    0.13
  -5   0  -7    0.38    0.09
  -5   0  -7    0.58    0.09
  -5   0  -7    0.44    0.08
  -6   0  -7    0.02    0.07
  -6   0   7   -0.01    0.09
  -6   0  -7    0.06    0.08
  -7   0  -7    0.06    0.07
  -7   0   7    0.32    0.14
  -7   0  -7    0.07    0.10
  -7   0  -7    0.13    0.09
  -8   0  -7    0.20    0.08
  -8   0  -7    0.10    0.07
  -8   0   7    0.07    0.13
  -9   0  -7    0.89    0.09
  -9   0  -7    0.90    0.12
 -10   0  -7    0.04    0.06
 -11   0   7    0.76    0.07
 -11   0  -7    0.66    0.08
   0   1   7   21.21    0.75
   0  -1   7   21.62    0.74
  -1   1   7    7.97    0.35
  -1  -1   7    8.33    0.35
  -2   1   7    9.04    0.38
  -2  -1   7    9.08    0.38
  -3  -1  -7  161.25    4.96
  -3   1   7  165.00    5.03
  -3   1  -7  163.10    5.01
  -3  -1   7  166.98    5.08
  -4  -1  -7    1.77    0.13
  -4   1   7    1.55    0.18
  -4  -1  -7    1.65    0.12
  -4   1  -7    1.83    0.13
  -4   1  -7    1.59    0.12
  -4  -1   7    1.83    0.18
  -5  -1  -7    2.06    0.14
  -5  -1  -7    1.71    0.14
  -5   1   7    1.69    0.21
  -5  -1  -7    1.50    0.13
  -5   1  -7    1.55    0.13
  -5   1  -7    1.87    0.13
  -5   1  -7    1.44    0.12
  -6  -1  -7    3.31    0.20
  -6   1   7    2.61    0.25
  -6  -1  -7    2.91    0.18
  -6   1  -7    2.86    0.17
  -6   1  -7    3.15    0.19
  -7  -1  -7    1.69    0.14
  -7  -1  -7    1.65    0.14
  -7   1   7    1.58    0.22
  -7   1  -7    1.55    0.19
  -7   1  -7    1.77    0.15
  -7   1  -7    1.66    0.13
  -8  -1  -7    2.82    0.19
  -8  -1  -7    2.76    0.18
  -8   1   7    2.42    0.26
  -8   1  -7    2.43    0.15
  -8  -1   7    2.54    0.26
  -8  -1   7    2.44    0.15
  -8   1  -7    2.57    0.17
  -9  -1  -7    0.04    0.06
  -9  -1  -7    0.17    0.09
  -9   1  -7    0.10    0.08
 -10  -1  -7    1.15    0.12
 -10   1  -7    1.12    0.11
 -11  -1  -7    0.87    0.09
 -11   1  -7    0.72    0.07
 -11  -1   7    0.79    0.08
   0  -2   7   57.47    1.82
  -1   2   7   12.71    0.49
  -1  -2   7   12.64    0.47
  -2   2   7   16.36    0.60
  -2  -2   7   16.01    0.58
  -3   2   7    0.53    0.12
  -3  -2   7    0.40    0.10
  -3   2  -7    0.47    0.07
  -4  -2  -7    2.07    0.15
  -4   2   7    2.85    0.24
  -4  -2   7    2.37    0.21
  -4   2  -7    2.15    0.14
  -4   2  -7    2.36    0.15
  -4   2  -7    2.14    0.14
  -5  -2  -7   17.56    0.62
  -5  -2  -7   17.76    0.61
  -5  -2  -7   18.78    0.62
  -5   2   7   16.95    0.61
  -5   2   7   18.36    0.73
  -5   2  -7   18.29    0.59
  -5   2  -7   17.64    0.61
  -5   2  -7   17.03    0.59
  -6   2   7    4.26    0.23
  -6   2   7    3.89    0.31
  -6  -2  -7    4.31    0.22
  -6  -2  -7    4.40    0.23
  -6   2  -7    4.49    0.22
  -6   2  -7    4.28    0.21
  -7  -2  -7    4.07    0.22
  -7  -2  -7    4.03    0.24
  -7   2   7    4.40    0.23
  -7   2   7    3.95    0.33
  -7   2  -7    3.74    0.21
  -7   2  -7    3.49    0.27
  -7   2  -7    3.91    0.19
  -8  -2  -7    1.87    0.15
  -8  -2  -7    2.02    0.17
  -8   2   7    1.79    0.22
  -8   2  -7    1.98    0.13
  -8   2  -7    2.05    0.15
  -8  -2   7    2.04    0.14
  -9  -2  -7    3.15    0.19
  -9  -2  -7    2.96    0.18
  -9  -2   7    3.12    0.17
  -9   2  -7    3.27    0.19
 -10  -2  -7    0.23    0.06
 -10  -2  -7    0.18    0.07
 -10   2  -7    0.12    0.06
 -11  -2  -7    0.82    0.09
 -11  -2   7    0.68    0.07
   0  -3   7   33.75    1.11
  -1   3   7   11.98    0.48
  -1  -3   7   11.84    0.45
  -2   3   7    6.63    0.31
  -2  -3   7    7.08    0.31
  -3   3   7    1.85    0.18
  -3  -3   7    2.06    0.16
  -3   3  -7    1.98    0.14
  -3   3  -7    1.88    0.13
  -4   3   7    5.42    0.24
  -4   3   7    6.05    0.33
  -4  -3  -7    5.35    0.24
   4   3  -7    5.45    0.23
  -4   3  -7    5.71    0.25
  -4   3  -7    5.68    0.24
  -4   3  -7    5.82    0.23
  -5   3   7   10.75    0.51
  -5  -3  -7   10.33    0.40
  -5  -3  -7   10.51    0.41
  -5   3   7   10.13    0.39
  -5   3  -7   10.41    0.37
  -5   3  -7   10.71    0.38
  -5   3  -7   10.44    0.40
  -6   3   7    4.10    0.33
  -6  -3  -7    4.52    0.23
  -6   3   7    4.10    0.24
  -6  -3  -7    4.59    0.24
  -6   3  -7    4.52    0.30
  -6   3  -7    4.61    0.21
  -6   3  -7    4.35    0.23
  -7  -3  -7    3.01    0.21
  -7   3   7    3.08    0.21
  -7  -3  -7    3.09    0.20
  -7   3   7    3.02    0.28
  -7   3  -7    3.17    0.16
  -7   3  -7    3.10    0.19
  -7   3  -7    2.83    0.27
  -8  -3  -7    2.58    0.18
  -8  -3  -7    2.37    0.18
  -8  -3   7    2.60    0.16
  -8   3  -7    2.85    0.17
  -9  -3  -7    0.58    0.11
  -9  -3  -7    0.51    0.09
  -9  -3   7    0.59    0.08
  -9   3  -7    0.51    0.08
 -10  -3  -7    0.39    0.09
 -10  -3  -7    0.37    0.06
 -10   3  -7    0.37    0.06
 -10  -3   7    0.29    0.06
 -11  -3  -7    0.12    0.06
 -11  -3   7    0.09    0.05
   2   4  -7   25.69    0.86
  -2   4   7   27.91    0.95
   2   4  -7   27.54    0.90
  -2  -4   7   28.27    0.92
  -2   4  -7   26.20    0.87
   3   4  -7    3.96    0.19
  -3   4   7    4.06    0.26
  -3   4  -7    4.43    0.19
  -3  -4   7    4.09    0.25
  -3   4  -7    4.03    0.20
  -3   4  -7    4.38    0.19
  -4   4   7   11.27    0.43
  -4  -4  -7   11.51    0.42
   4   4  -7   11.54    0.41
  -4   4   7   11.55    0.51
  -4   4  -7   11.82    0.42
  -4   4  -7   12.08    0.41
  -4   4  -7   11.45    0.43
  -4  -4   7   11.69    0.49
  -5   4   7    3.94    0.30
  -5  -4  -7    3.77    0.21
  -5  -4  -7    3.82    0.21
  -5   4   7    3.85    0.21
  -5   4  -7    3.76    0.18
  -5   4  -7    4.19    0.16
  -5   4  -7    3.44    0.20
  -5   4  -7    3.52    0.27
  -6  -4  -7    0.04    0.07
  -6  -4  -7    0.06    0.09
  -6   4   7    0.16    0.13
  -6   4   7    0.01    0.09
  -6   4  -7    0.19    0.08
  -6   4  -7    0.11    0.09
  -6   4  -7   -0.01    0.06
  -7   4   7    3.21    0.30
  -7   4   7    3.95    0.24
  -7  -4  -7    3.87    0.23
  -7  -4  -7    3.97    0.23
  -7   4  -7    3.73    0.20
  -8  -4  -7    2.14    0.16
  -8  -4  -7    2.05    0.16
  -8  -4   7    1.82    0.14
  -8   4  -7    2.01    0.14
  -9  -4  -7    1.97    0.14
  -9  -4  -7    1.88    0.15
  -9  -4   7    1.70    0.13
  -9   4  -7    1.69    0.12
 -10  -4  -7    0.40    0.07
 -10  -4  -7    0.42    0.08
 -10  -4   7    0.38    0.07
   0   5  -7    1.70    0.12
   1   5  -7   30.61    0.97
   1   5  -7   30.25    1.01
  -1   5  -7   31.13    1.02
  -1   5  -7   31.13    1.01
   1   5   7   33.00    1.07
   2   5  -7   26.67    0.88
   2   5  -7   27.88    0.93
   2   5  -7   27.03    0.88
  -2   5  -7   28.81    0.92
  -2   5  -7   28.65    0.92
   2   5   7   29.66    0.96
  -2   5  -7   27.29    0.93
  -3   5   7   13.17    0.54
   3   5  -7   11.81    0.45
   3   5  -7   12.67    0.50
   3   5  -7   12.88    0.45
   3   5   7   12.80    0.48
  -3   5  -7   12.83    0.46
  -3   5  -7   13.15    0.45
  -3   5  -7   12.74    0.44
  -4  -5  -7    2.85    0.18
  -4   5   7    3.10    0.19
  -4   5   7    3.48    0.26
  -4   5  -7    3.01    0.24
   4   5   7    3.50    0.19
  -4   5  -7    3.27    0.18
  -4   5  -7    3.18    0.15
  -4   5  -7    3.07    0.17
  -5  -5  -7    4.55    0.23
  -5   5   7    4.39    0.31
  -5   5   7    4.64    0.24
  -5   5  -7    4.31    0.29
  -5   5  -7    4.54    0.21
  -5   5  -7    4.17    0.19
  -6   5   7   38.80    1.29
  -6  -5  -7   39.96    1.28
  -6  -5  -7   38.92    1.28
  -6   5  -7   34.46    1.28
  -6   5  -7   37.50    1.16
  -7   5   7    5.25    0.28
  -7  -5  -7    5.55    0.28
  -7  -5  -7    5.37    0.26
  -7   5  -7    5.01    0.23
  -8  -5  -7    3.89    0.22
  -8  -5  -7    3.53    0.21
  -8  -5   7    3.76    0.19
  -8   5  -7    3.37    0.17
  -9  -5  -7    1.08    0.11
  -9  -5  -7    1.41    0.13
  -9  -5   7    1.25    0.11
 -10  -5  -7    0.28    0.06
 -10  -5  -7    0.16    0.07
 -10  -5   7    0.43    0.07
 -10  -5   7    0.46    0.07
   0   6  -7   21.24    0.71
   0   6  -7   21.34    0.70
   0   6   7   22.18    0.74
   0   6   7   20.51    0.69
  -1   6   7    3.44    0.16
   1   6  -7    3.67    0.18
   1   6  -7    3.47    0.21
   1   6  -7    4.02    0.19
  -1   6  -7    3.98    0.18
   1   6   7    3.34    0.22
  -1   6  -7    3.74    0.19
   2   6  -7    2.91    0.20
   2   6  -7    3.08    0.17
   2   6  -7    3.17    0.17
  -2   6   7    2.77    0.14
  -2   6  -7    2.85    0.18
   2   6   7    2.89    0.20
  -2   6  -7    3.42    0.16
  -2   6  -7    3.03    0.16
  -3   6   7    1.23    0.10
   3   6  -7    1.27    0.15
   3   6  -7    1.26    0.11
   3   6  -7    1.12    0.12
  -3   6  -7    1.35    0.10
  -3   6  -7    1.23    0.16
   3   6   7    1.29    0.14
  -3   6  -7    1.18    0.10
  -3   6  -7    1.10    0.11
  -4   6   7    6.08    0.28
  -4   6   7    6.09    0.25
   4   6  -7    6.11    0.33
  -4   6  -7    6.42    0.35
  -4   6  -7    6.79    0.29
   4   6   7    6.33    0.30
   5   6  -7    3.00    0.24
  -5  -6  -7    3.22    0.19
  -5   6   7    3.43    0.21
  -5   6   7    3.37    0.17
  -5   6  -7    3.10    0.27
  -5   6  -7    3.42    0.19
  -6   6   7    5.65    0.29
  -6  -6  -7    5.56    0.27
  -6   6   7    5.15    0.23
  -6   6  -7    5.76    0.25
  -7   6   7    0.13    0.10
  -7  -6  -7    0.11    0.09
  -7   6  -7    0.29    0.07
  -8  -6  -7    2.10    0.15
  -8  -6  -7    1.91    0.16
  -8  -6   7    1.90    0.15
  -9  -6  -7    0.76    0.10
  -9  -6  -7    0.70    0.09
  -9  -6   7    0.74    0.09
 -10  -6   7    0.84    0.08
 -10  -6   7    0.63    0.07
   0   7  -7   22.96    0.79
   0   7   7   24.01    0.82
   0   7  -7   24.72    0.78
   0   7   7   23.03    0.77
  -1   7   7    2.24    0.14
   1   7  -7    2.14    0.16
   1   7  -7    2.01    0.15
   1   7  -7    2.12    0.19
   1   7   7    2.37    0.19
  -1   7  -7    2.21    0.15
  -1   7  -7    2.22    0.16
  -2   7   7    4.43    0.19
   2   7  -7    4.59    0.21
   2   7  -7    4.30    0.22
   2   7  -7    4.00    0.26
  -2   7  -7    4.29    0.21
  -2   7  -7    4.24    0.17
  -2   7  -7    4.11    0.19
   2   7   7    4.61    0.25
  -3   7   7    5.47    0.26
   3   7  -7    5.62    0.31
  -3   7   7    5.31    0.23
   3   7   7    5.92    0.29
  -3   7  -7    5.52    0.25
   4   7  -7    3.37    0.25
  -4   7   7    3.73    0.18
  -4   7   7    3.80    0.21
   4   7   7    3.47    0.22
  -4   7  -7    3.76    0.19
  -5  -7  -7   21.07    0.72
  -5   7   7   21.29    0.69
  -5   7   7   19.97    0.73
   5   7   7   20.91    0.74
  -5   7  -7   21.30    0.71
  -6  -7  -7    1.71    0.15
  -6   7   7    1.69    0.13
  -6   7   7    1.92    0.18
  -6   7  -7    1.75    0.13
  -7   7   7    1.43    0.14
  -7  -7  -7    1.65    0.14
  -7  -7   7    1.42    0.13
  -8  -7  -7    0.08    0.08
  -8  -7   7    0.01    0.06
  -9  -7  -7    0.22    0.07
  -9  -7  -7    0.17    0.07
  -9  -7   7    0.22    0.06
  -9  -7   7    0.12    0.06
   0   8  -7    1.46    0.13
   0   8  -7    1.33    0.12
   0   8   7    1.45    0.15
   0   8   7    1.20    0.11
  -1   8   7    7.69    0.31
   1   8  -7    8.41    0.33
   1   8   7    8.23    0.37
  -1   8  -7    8.28    0.31
  -1   8  -7    7.97    0.28
   1   8   7    8.29    0.32
  -1   8  -7    8.34    0.33
  -2   8   7    1.58    0.12
   2   8  -7    1.53    0.18
   2   8  -7    1.83    0.15
   2   8   7    1.61    0.17
  -2   8  -7    1.64    0.13
  -3   8   7    6.91    0.32
  -3   8   7    7.08    0.28
  -3   8  -7    7.13    0.29
   3   8   7    6.47    0.33
  -4   8   7    0.40    0.09
  -4   8   7    0.59    0.08
   4   8   7    0.52    0.12
  -4   8  -7    0.57    0.08
  -5   8   7    4.64    0.25
  -5   8   7    4.26    0.20
   5   8   7    4.58    0.25
  -5   8  -7    4.73    0.21
  -6   8   7    1.62    0.15
  -6  -8  -7    1.92    0.16
  -6   8   7    1.96    0.13
  -7   8   7    0.71    0.10
  -7  -8  -7    0.88    0.10
  -7  -8   7    0.72    0.10
  -8  -8  -7    0.08    0.06
  -8  -8   7    0.06    0.06
  -9  -8   7    0.03    0.06
   0   9   7    4.43    0.22
   0   9  -7    4.21    0.23
   0   9   7    4.44    0.27
   1   9  -7   10.40    0.40
  -1   9   7    9.92    0.37
  -1   9  -7   10.00    0.38
   1   9   7   10.07    0.37
   1   9   7    9.21    0.42
  -2   9   7    3.12    0.21
  -2   9   7    3.50    0.18
  -2   9  -7    3.50    0.19
   2   9   7    3.54    0.20
   2   9   7    3.40    0.23
  -3   9   7    0.87    0.10
  -3   9   7    1.04    0.12
  -3   9  -7    0.97    0.11
   3   9   7    0.91    0.15
  -4   9   7    0.41    0.10
  -4   9   7    0.49    0.08
  -4   9  -7    0.42    0.07
   4   9   7    0.42    0.11
  -5   9   7    0.95    0.10
  -5   9   7    0.82    0.11
   5   9   7    0.70    0.11
  -6   9   7    0.86    0.11
  -6   9   7    0.89    0.09
  -6  -9   7    0.96    0.10
  -7   9   7    0.99    0.11
  -7  -9  -7    1.25    0.12
  -7  -9   7    1.30    0.12
  -8  -9   7    0.08    0.05
   0  10   7    5.62    0.25
  -1  10   7    3.40    0.19
  -1  10   7    3.46    0.20
   1  10   7    3.60    0.25
   1  10   7    3.69    0.20
  -2  10   7    8.31    0.35
  -2  10   7    8.79    0.33
  -2  10  -7    8.97    0.36
   2  10   7    9.67    0.36
   2  10   7    9.37    0.42
  -3  10   7    3.37    0.19
  -3  10   7    3.29    0.17
  -3  10  -7    3.61    0.18
   3  10   7    4.21    0.25
   3  10   7    3.89    0.20
  -4  10   7    0.29    0.07
  -4  10   7    0.06    0.08
   4  10   7    0.27    0.08
   4  10   7    0.26    0.09
  -5  10   7    1.39    0.11
   5  10   7    1.54    0.14
  -6  10   7    0.13    0.06
  -6 -10   7    0.02    0.06
  -7 -10   7    0.13    0.05
   0  11   7    0.57    0.09
   0  11   7    0.76    0.10
  -1  11   7    0.23    0.08
  -1  11   7    0.22    0.07
   1  11   7    0.23    0.07
  -2  11   7    0.22    0.07
  -2  11   7    0.27    0.08
   2  11   7    0.43    0.09
   2  11   7    0.35    0.12
  -3  11   7    2.67    0.17
  -3  11   7    2.85    0.15
   3  11   7    2.99    0.17
   3  11   7    3.26    0.21
  -4  11   7    0.52    0.09
  -4  11   7    0.56    0.07
   4  11   7    0.46    0.11
   4  11   7    0.46    0.08
  -5  11   7    0.15    0.06
  -5  11   7    0.01    0.05
   5  11   7    0.07    0.07
   6  11   7    0.30    0.06
   0  12   7    0.64    0.09
  -1  12   7    5.04    0.21
   1  12   7    5.30    0.23
  -2  12   7    0.14    0.06
   2  12   7    0.07    0.06
  -3  12   7    2.14    0.12
   3  12   7    2.75    0.15
  -4  12   7    0.11    0.06
  -4  12   7    0.13    0.05
   4  12   7    0.08    0.05
  -5  12   7    0.97    0.09
   5  12   7    0.66    0.08
   0  13   7    0.80    0.08
  -1  13   7    0.02    0.05
   1  13   7    0.13    0.06
  -2  13   7    0.62    0.07
   2  13   7    0.51    0.07
  -3  13   7    0.83    0.08
   3  13   7    1.28    0.10
   0   0   8   44.43    1.45
  -1   0   8   60.25    1.93
  -2   0   8    3.86    0.24
  -3   0  -8    0.12    0.07
  -3   0  -8    0.29    0.08
  -3   0   8    0.36    0.11
  -4   0  -8   28.75    0.95
  -4   0   8   30.06    1.05
  -4   0  -8   29.19    0.94
  -4   0  -8   28.45    0.95
  -5   0  -8    0.23    0.08
  -5   0  -8    0.45    0.09
  -5   0   8    0.38    0.14
  -5   0  -8    0.42    0.08
  -6   0   8    0.50    0.14
  -6   0  -8    0.34    0.08
  -6   0  -8    0.34    0.10
  -6   0  -8    0.38    0.08
  -7   0  -8    8.35    0.34
  -7   0  -8    8.16    0.34
  -7   0   8    8.05    0.46
  -8   0  -8    9.51    0.37
  -8   0  -8    9.50    0.39
  -9   0  -8    1.42    0.10
  -9   0  -8    1.13    0.12
 -10   0  -8    0.30    0.07
   0  -1   8   10.04    0.42
  -1   1   8   21.53    0.77
  -1  -1   8   22.79    0.80
  -2   1   8   80.20    2.54
  -2   1  -8   80.41    2.49
  -2  -1   8   80.56    2.54
  -3   1   8   71.40    2.25
  -3  -1  -8   68.38    2.16
  -3   1  -8   70.76    2.16
  -3  -1   8   71.03    2.24
  -3   1  -8   67.42    2.15
  -4  -1  -8   15.78    0.56
  -4  -1  -8   15.36    0.55
  -4   1   8   16.87    0.66
  -4  -1  -8   16.17    0.56
  -4   1  -8   16.62    0.56
  -4   1  -8   15.46    0.56
  -4  -1   8   17.48    0.66
  -4   1  -8   15.98    0.57
  -5  -1  -8    0.20    0.08
  -5   1   8    0.24    0.11
  -5  -1  -8    0.16    0.08
  -5  -1  -8    0.20    0.09
  -5   1  -8    0.34    0.08
  -5   1  -8    0.30    0.09
  -5  -1   8    0.21    0.13
  -5   1  -8    0.24    0.08
  -6  -1  -8    0.81    0.12
  -6  -1  -8    0.83    0.10
  -6   1   8    0.82    0.18
  -6  -1  -8    0.74    0.11
  -6   1  -8    0.70    0.09
  -6   1  -8    0.69    0.11
  -6   1  -8    0.53    0.09
  -6  -1   8    0.71    0.15
  -7   1   8    0.08    0.11
  -7  -1  -8    0.16    0.08
  -7  -1  -8   -0.09    0.09
  -7  -1   8   -0.01    0.11
  -7   1  -8   -0.08    0.07
  -7   1  -8    0.01    0.08
  -8  -1  -8    0.38    0.11
  -8  -1  -8    0.67    0.10
  -8  -1   8    0.54    0.07
  -8   1  -8    0.59    0.11
  -8   1  -8    0.67    0.09
  -9  -1  -8    0.44    0.08
  -9  -1  -8    0.44    0.10
  -9   1  -8    0.50    0.09
 -10  -1  -8    0.15    0.06
 -10   1  -8    0.09    0.06
   0  -2   8   13.19    0.51
  -1   2   8   40.31    1.34
  -1  -2   8   41.77    1.37
  -2   2   8   36.58    1.23
  -2  -2   8   40.51    1.30
  -2   2  -8   37.76    1.23
   3   2  -8   11.64    0.44
  -3  -2  -8   12.97    0.45
  -3   2   8   13.10    0.53
  -3  -2   8   12.20    0.51
  -3   2  -8   13.06    0.45
  -3   2  -8   13.31    0.46
  -3   2  -8   12.33    0.46
  -4  -2  -8    2.98    0.18
  -4   2   8    3.11    0.17
  -4  -2  -8    3.34    0.18
  -4   2   8    3.31    0.25
  -4   2  -8    3.43    0.18
  -4   2  -8    3.23    0.18
  -4   2  -8    3.30    0.19
  -4  -2   8    3.47    0.26
  -5  -2  -8    1.67    0.14
  -5   2   8    1.79    0.22
  -5  -2  -8    1.86    0.15
  -5   2   8    1.70    0.14
  -5  -2  -8    1.50    0.14
  -5  -2   8    1.90    0.20
  -5   2  -8    1.68    0.13
  -5   2  -8    1.79    0.14
  -5   2  -8    1.48    0.13
  -6  -2  -8    6.69    0.30
  -6   2   8    6.82    0.30
  -6  -2  -8    6.81    0.30
  -6   2   8    6.56    0.40
  -6  -2   8    7.22    0.40
  -6   2  -8    6.88    0.31
  -6   2  -8    6.96    0.29
  -7  -2  -8   10.21    0.39
  -7  -2  -8    9.97    0.39
  -7   2   8    8.65    0.49
  -7   2   8    9.47    0.39
  -7   2  -8    9.79    0.36
  -7   2  -8    9.82    0.39
  -7  -2   8    8.84    0.49
  -8  -2  -8    0.10    0.08
  -8  -2  -8    0.17    0.10
  -8   2  -8    0.17    0.06
  -8   2  -8    0.06    0.07
  -8  -2   8    0.00    0.05
  -9  -2  -8    2.39    0.16
  -9  -2  -8    2.24    0.15
  -9   2  -8    2.32    0.16
  -9  -2   8    2.23    0.12
 -10  -2  -8    1.08    0.08
 -10  -2  -8    1.28    0.11
 -10   2  -8    1.00    0.09
   0   3  -8    4.38    0.20
   0  -3   8    4.47    0.24
  -1   3   8   12.97    0.52
   1   3  -8   12.84    0.45
  -1  -3   8   13.07    0.50
  -1   3  -8   12.95    0.45
   2   3  -8    2.73    0.15
  -2   3   8    2.95    0.21
  -2  -3   8    2.97    0.20
  -2   3  -8    2.51    0.15
  -3  -3  -8    9.66    0.37
   3   3  -8   10.31    0.36
  -3   3   8   10.08    0.46
  -3   3  -8   11.00    0.39
  -3   3  -8   10.19    0.38
  -3  -3   8   10.32    0.45
  -3   3  -8   10.55    0.40
   4   3  -8    1.69    0.12
  -4   3   8    1.59    0.20
  -4  -3  -8    1.51    0.13
  -4   3   8    1.72    0.13
  -4   3  -8    1.54    0.12
  -4   3  -8    1.61    0.12
  -4  -3   8    1.62    0.18
  -4   3  -8    1.84    0.14
  -5   3   8    0.06    0.13
  -5   3   8    0.10    0.07
  -5  -3  -8    0.00    0.08
  -5  -3  -8    0.08    0.08
  -5   3  -8    0.18    0.08
  -5   3  -8    0.04    0.06
  -5  -3   8    0.08    0.11
  -5   3  -8   -0.03    0.07
  -6  -3  -8    5.06    0.26
  -6  -3  -8    5.44    0.27
  -6   3   8    5.40    0.27
  -6   3   8    4.62    0.34
  -6   3  -8    4.23    0.31
  -6   3  -8    4.70    0.24
  -6  -3   8    5.27    0.34
  -6   3  -8    4.90    0.22
  -7  -3  -8    7.21    0.31
  -7  -3  -8    7.34    0.33
  -7   3   8    6.04    0.40
  -7   3   8    7.44    0.32
  -7   3  -8    7.13    0.28
  -7  -3   8    7.08    0.40
  -7   3  -8    7.30    0.31
  -8  -3  -8    3.08    0.21
  -8  -3  -8    3.10    0.18
  -8   3  -8    3.41    0.19
  -8  -3   8    2.91    0.16
  -9  -3  -8    1.80    0.13
  -9  -3  -8    2.00    0.16
  -9  -3   8    1.67    0.12
  -9   3  -8    1.87    0.13
 -10  -3  -8    0.14    0.06
 -10  -3  -8    0.20    0.06
 -10   3  -8    0.08    0.05
   0   4  -8    1.27    0.12
   0   4  -8    0.94    0.10
   1   4  -8   14.28    0.49
  -1   4  -8   14.99    0.51
  -1   4  -8   14.52    0.52
   2   4  -8    3.36    0.18
   2   4  -8    3.57    0.18
  -2   4   8    3.18    0.25
  -2   4  -8    3.41    0.17
  -2   4  -8    3.56    0.18
  -2  -4   8    3.25    0.24
  -2   4  -8    3.35    0.18
   3   4  -8    3.85    0.19
   3   4  -8    3.82    0.19
  -3   4   8    4.27    0.28
  -3  -4   8    4.41    0.26
  -3   4  -8    4.22    0.21
  -3   4  -8    4.12    0.20
  -3   4  -8    3.94    0.20
   4   4  -8    9.16    0.35
  -4  -4  -8    9.40    0.36
  -4   4   8    8.98    0.37
  -4   4   8    9.73    0.47
  -4  -4   8    9.77    0.45
  -4   4  -8   10.00    0.36
  -4   4  -8    9.76    0.38
  -4   4  -8    9.84    0.36
  -5   4   8    2.74    0.27
  -5   4   8    2.57    0.18
  -5  -4  -8    2.47    0.18
  -5   4  -8    2.45    0.16
  -5   4  -8    2.57    0.14
  -5   4  -8    2.54    0.17
  -5  -4   8    2.71    0.24
  -5   4  -8    2.72    0.25
  -6  -4  -8    2.19    0.17
  -6   4   8    1.97    0.23
  -6   4   8    2.20    0.17
  -6  -4  -8    2.39    0.18
  -6   4  -8    2.34    0.14
  -6   4  -8    2.23    0.16
  -6   4  -8    2.05    0.23
  -6  -4   8    2.41    0.24
  -7  -4  -8    8.64    0.36
  -7   4   8    8.40    0.37
  -7  -4  -8    9.24    0.37
  -7   4  -8    8.46    0.34
  -8  -4  -8    0.74    0.11
  -8  -4  -8    0.84    0.10
  -8   4  -8    0.62    0.09
  -8  -4   8    0.66    0.08
  -9  -4  -8    2.15    0.14
  -9  -4  -8    2.25    0.16
  -9  -4   8    1.95    0.13
  -9   4  -8    2.09    0.13
 -10  -4  -8    0.15    0.07
 -10  -4  -8    0.07    0.05
 -10  -4   8    0.13    0.04
   0   5  -8   10.27    0.38
   0   5  -8   10.57    0.39
   1   5  -8    7.30    0.29
   1   5  -8    6.83    0.29
  -1   5  -8    7.50    0.30
  -1   5  -8    7.40    0.30
   2   5  -8   11.89    0.43
   2   5  -8   11.95    0.43
  -2   5  -8   12.80    0.47
  -2   5  -8   13.11    0.46
  -2   5  -8   13.37    0.47
  -3   5   8    3.91    0.28
   3   5  -8    3.80    0.20
   3   5  -8    4.03    0.20
  -3   5  -8    3.74    0.20
   3   5   8    3.61    0.21
  -3   5  -8    3.99    0.18
  -3   5  -8    3.55    0.18
   4   5  -8    5.51    0.24
  -4   5   8    5.61    0.35
  -4  -5  -8    4.95    0.25
  -4   5   8    5.63    0.26
  -4   5  -8    4.95    0.31
  -4   5  -8    5.53    0.22
  -4   5  -8    5.42    0.25
  -4   5  -8    5.56    0.24
  -5   5   8    6.44    0.29
  -5  -5  -8    6.86    0.30
  -5   5   8    6.42    0.40
  -5   5  -8    6.50    0.26
  -5   5  -8    6.65    0.29
  -5   5  -8    6.28    0.37
  -6  -5  -8    0.66    0.11
  -6   5   8    0.56    0.12
  -6   5  -8    0.68    0.10
  -7  -5  -8    1.66    0.15
  -7   5   8    1.62    0.15
  -7  -5  -8    1.31    0.13
  -7   5  -8    1.74    0.13
  -8  -5  -8    1.13    0.12
  -8  -5  -8    1.23    0.13
  -8  -5   8    0.95    0.10
  -8   5  -8    1.02    0.10
  -9  -5  -8    2.04    0.14
  -9  -5  -8    1.93    0.14
  -9  -5   8    2.07    0.14
 -10  -5  -8    1.32    0.10
 -10  -5   8    1.33    0.10
   0   6   8    2.23    0.13
   0   6  -8    2.00    0.15
   0   6  -8    2.42    0.15
   1   6  -8    1.72    0.13
   1   6  -8    1.58    0.13
  -1   6   8    1.62    0.12
  -1   6  -8    1.56    0.12
  -1   6  -8    1.57    0.13
   2   6  -8    1.37    0.11
   2   6  -8    1.42    0.12
  -2   6  -8    1.31    0.11
  -2   6  -8    1.36    0.12
  -2   6  -8    1.36    0.12
   2   6   8    1.56    0.15
   3   6  -8    1.08    0.12
  -3   6   8    0.99    0.12
   3   6  -8    0.92    0.11
  -3   6  -8    0.95    0.11
  -3   6  -8    1.08    0.10
   3   6   8    0.76    0.12
  -3   6  -8    0.79    0.08
  -4   6   8    7.07    0.31
   4   6   8    6.76    0.31
  -4   6  -8    7.38    0.30
  -4   6  -8    6.68    0.37
  -4   6  -8    6.67    0.27
  -5  -6  -8    6.77    0.30
  -5   6   8    7.00    0.32
  -5   6  -8    7.36    0.31
  -6   6   8    5.57    0.29
  -6  -6  -8    5.21    0.27
  -6   6  -8    5.33    0.24
  -7   6   8    0.77    0.11
  -7  -6  -8    0.60    0.10
  -7   6  -8    0.74    0.09
  -8  -6  -8    2.02    0.15
  -8  -6  -8    1.93    0.14
  -8  -6   8    2.08    0.14
  -9  -6  -8   -0.04    0.05
  -9  -6  -8   -0.07    0.06
  -9  -6   8    0.03    0.06
   0   7   8    0.33    0.07
   0   7  -8    0.27    0.09
   0   7  -8    0.42    0.08
   1   7  -8    7.10    0.31
  -1   7   8    6.99    0.28
   1   7  -8    7.56    0.30
  -1   7  -8    7.28    0.29
   1   7   8    6.94    0.29
  -1   7  -8    7.44    0.29
  -1   7  -8    7.33    0.31
   1   7   8    7.24    0.34
   2   7  -8    1.67    0.14
  -2   7   8    1.67    0.12
   2   7  -8    1.69    0.14
  -2   7  -8    1.57    0.11
  -2   7  -8    1.75    0.14
  -2   7  -8    1.71    0.12
   2   7   8    1.75    0.17
  -3   7   8    3.38    0.18
  -3   7   8    3.42    0.22
   3   7  -8    4.04    0.22
  -3   7  -8    3.71    0.18
  -3   7  -8    3.60    0.20
   3   7   8    3.45    0.22
  -4   7   8    2.68    0.15
  -4   7   8    2.80    0.19
  -4   7  -8    2.85    0.18
   4   7   8    3.00    0.20
  -5   7   8    6.33    0.30
  -5  -7  -8    6.09    0.29
  -5   7   8    5.97    0.25
  -5   7  -8    6.04    0.26
  -6   7   8    2.97    0.21
  -6  -7  -8    2.17    0.16
  -6   7  -8    2.38    0.14
  -7  -7  -8    1.33    0.13
  -7   7   8    1.37    0.14
  -7  -7   8    1.30    0.13
  -8  -7  -8    0.12    0.06
  -8  -7   8    0.06    0.07
  -9  -7  -8    0.06    0.06
  -9  -7   8    0.24    0.06
   0   8  -8    0.06    0.07
   0   8   8    0.04    0.07
   0   8  -8   -0.06    0.06
   1   8  -8    8.83    0.35
  -1   8   8    8.69    0.33
  -1   8  -8    8.93    0.36
   1   8   8    8.66    0.34
  -1   8  -8    8.61    0.31
  -1   8  -8    9.18    0.34
   1   8   8    8.73    0.40
  -2   8   8    4.51    0.21
   2   8  -8    5.04    0.24
  -2   8  -8    4.53    0.21
  -2   8  -8    4.94    0.23
   2   8   8    4.65    0.27
   2   8   8    4.55    0.22
  -3   8   8    3.59    0.17
  -3   8   8    3.78    0.23
   3   8   8    3.92    0.24
  -3   8  -8    3.72    0.20
  -4   8   8    0.92    0.10
  -4   8   8    1.17    0.13
   4   8   8    1.28    0.13
  -4   8  -8    1.12    0.12
  -5   8   8    1.70    0.12
  -5   8   8    1.58    0.15
  -5   8  -8    2.05    0.14
  -6   8   8    0.69    0.11
  -6  -8  -8    0.78    0.11
  -7  -8  -8    0.21    0.07
  -7   8   8    0.20    0.07
  -7  -8   8    0.16    0.08
  -8  -8  -8    0.63    0.08
  -8  -8   8    0.64    0.08
   0   9  -8    2.88    0.19
   0   9   8    2.75    0.16
   0   9  -8    2.71    0.12
   1   9  -8    3.65    0.22
  -1   9   8    3.65    0.19
   1   9   8    3.52    0.19
  -1   9  -8    3.74    0.20
  -2   9   8    3.93    0.22
  -2   9   8    3.65    0.19
   2   9   8    3.43    0.20
  -2   9  -8    3.95    0.20
   2   9   8    3.63    0.24
  -3   9   8    4.29    0.20
  -3   9   8    4.54    0.24
  -3   9  -8    4.45    0.22
   3   9   8    4.54    0.22
   3   9   8    5.02    0.27
  -4   9   8    4.51    0.20
  -4   9   8    4.51    0.24
  -4   9  -8    4.79    0.21
   4   9   8    4.75    0.26
  -5   9   8    3.48    0.20
  -5   9   8    3.12    0.17
  -6   9   8    0.47    0.09
  -6  -9   8    0.65    0.09
  -7  -9  -8    0.16    0.07
  -7  -9   8    0.28    0.07
   0  10   8    1.79    0.13
  -1  10   8    2.17    0.14
  -1  10   8    2.57    0.18
   1  10   8    2.41    0.16
  -1  10  -8    2.37    0.16
  -2  10   8    5.00    0.25
  -2  10   8    4.71    0.22
  -2  10  -8    4.66    0.22
   2  10   8    5.17    0.24
  -3  10   8    6.37    0.26
  -3  10   8    6.57    0.29
  -3  10  -8    6.07    0.25
   3  10   8    6.36    0.27
  -4  10   8   10.76    0.40
  -4  10   8   11.94    0.44
   4  10   8   11.85    0.44
  -5  10   8    0.20    0.07
  -5  10   8    0.39    0.06
   5  10   8    0.30    0.07
  -6  10   8    0.48    0.08
   6  10   8    0.36    0.07
   7  10   8    0.05    0.05
   0  11   8    3.81    0.20
   0  11   8    3.95    0.19
  -1  11   8    2.83    0.17
  -1  11   8    2.87    0.17
   1  11   8    2.79    0.15
   1  11   8    2.58    0.17
  -2  11   8    1.37    0.12
  -2  11   8    1.21    0.11
   2  11   8    1.25    0.11
  -3  11   8    1.84    0.14
  -3  11   8    2.02    0.13
   3  11   8    1.79    0.13
  -4  11   8    0.07    0.07
  -4  11   8    0.11    0.05
   4  11   8    0.09    0.07
  -5  11   8    0.17    0.07
  -5  11   8    0.11    0.05
   5  11   8   -0.03    0.05
   0  12   8    0.74    0.08
  -1  12   8    2.93    0.15
   1  12   8    2.91    0.16
  -2  12   8    1.07    0.09
  -2  12   8    0.97    0.10
   2  12   8    1.04    0.09
  -3  12   8    1.33    0.11
  -3  12   8    1.46    0.10
   3  12   8    1.44    0.10
   4  12   8    0.43    0.07
   0  13   8    1.02    0.08
  -1   0   9    2.36    0.20
  -1   0  -9    2.29    0.15
  -2   0  -9   12.23    0.44
  -2   0   9   12.17    0.50
  -3   0  -9    8.43    0.35
  -3   0  -9    8.76    0.34
  -3   0  -9    9.13    0.35
  -3   0   9    9.30    0.43
  -4   0  -9    3.22    0.19
  -4   0  -9    2.91    0.18
  -4   0  -9    2.95    0.19
  -4   0   9    3.06    0.27
  -5   0  -9   23.85    0.80
  -5   0   9   24.33    0.93
  -5   0  -9   23.98    0.80
  -5   0  -9   23.34    0.81
  -6   0  -9    2.82    0.18
  -6   0  -9    2.70    0.17
  -6   0   9    2.40    0.25
  -6   0  -9    2.74    0.18
  -7   0  -9   27.59    0.88
  -7   0   9   23.69    1.01
  -7   0  -9   28.14    0.91
  -8   0  -9    3.20    0.20
  -8   0  -9    3.48    0.19
  -9   0  -9    0.84    0.10
  -9   0  -9    0.82    0.08
 -10   0  -9    1.76    0.13
   0   1  -9    8.51    0.32
   1   1  -9    6.48    0.27
  -1   1   9    6.73    0.34
  -1  -1   9    6.74    0.34
  -1   1  -9    7.12    0.28
  -2   1   9   13.37    0.54
  -2  -1  -9   12.30    0.45
  -2   1  -9   13.01    0.47
  -2   1  -9   13.08    0.48
  -2   1  -9   12.72    0.46
  -2  -1   9   13.07    0.53
  -3  -1  -9   11.06    0.43
  -3   1   9   12.18    0.52
  -3  -1  -9   11.44    0.42
  -3   1  -9   12.03    0.45
  -3   1  -9   11.99    0.44
  -3   1  -9   11.94    0.43
  -3  -1   9   12.21    0.52
  -4   1   9    0.78    0.16
  -4  -1  -9    0.50    0.10
  -4  -1  -9    0.60    0.10
  -4  -1   9    0.78    0.15
  -4   1  -9    0.75    0.10
  -4   1  -9    0.55    0.09
  -4   1  -9    0.69    0.11
  -5  -1  -9    0.75    0.11
  -5   1   9    0.77    0.17
  -5  -1  -9    0.66    0.09
  -5  -1  -9    0.94    0.11
  -5  -1   9    0.66    0.15
  -5   1  -9    0.62    0.09
  -5   1  -9    0.80    0.11
  -5   1  -9    0.76    0.10
  -6  -1  -9    3.29    0.19
  -6  -1  -9    2.95    0.20
  -6   1   9    3.01    0.29
  -6  -1  -9    3.12    0.19
  -6   1  -9    3.32    0.18
  -6   1  -9    3.20    0.20
  -6   1  -9    3.64    0.20
  -6  -1   9    3.58    0.30
  -7   1   9    1.53    0.22
  -7  -1  -9    1.85    0.16
  -7  -1  -9    1.74    0.14
  -7   1  -9    1.99    0.16
  -7   1  -9    2.01    0.14
  -7  -1   9    1.93    0.24
  -8  -1  -9    3.88    0.22
  -8  -1  -9    3.63    0.20
  -8  -1   9    3.39    0.16
  -8   1  -9    3.56    0.18
  -8   1  -9    3.69    0.21
  -9  -1  -9    0.40    0.10
  -9  -1  -9    0.48    0.07
  -9   1  -9    0.33    0.07
 -10  -1  -9   -0.06    0.06
 -10   1  -9    0.12    0.06
   0   2  -9   12.80    0.45
  -1   2   9   11.53    0.49
   1   2  -9   11.18    0.40
  -1   2  -9   11.37    0.42
  -1  -2   9   12.20    0.49
  -2   2   9   19.46    0.75
   2   2  -9   20.10    0.66
  -2  -2  -9   20.16    0.67
  -2   2  -9   20.62    0.70
  -2   2  -9   21.44    0.72
  -2   2  -9   21.66    0.72
  -2  -2   9   21.30    0.78
  -3  -2  -9    0.85    0.10
  -3   2   9    0.73    0.14
   3   2  -9    0.64    0.09
  -3   2  -9    0.73    0.10
  -3   2  -9    0.66    0.10
  -3   2  -9    0.83    0.10
  -3  -2   9    0.98    0.15
  -4   2   9    9.68    0.47
  -4  -2  -9    8.57    0.35
  -4  -2  -9    8.71    0.36
  -4   2   9    8.78    0.34
  -4   2  -9    9.61    0.37
  -4  -2   9    9.54    0.46
  -4   2  -9    9.37    0.37
  -4   2  -9    9.83    0.38
  -5  -2  -9    3.88    0.22
  -5  -2  -9    4.14    0.21
  -5   2   9    4.28    0.34
  -5   2  -9    4.21    0.22
  -5   2  -9    3.96    0.21
  -5  -2   9    4.02    0.29
  -5   2  -9    3.77    0.20
  -6  -2  -9    7.09    0.31
  -6   2   9    6.30    0.41
  -6  -2  -9    7.17    0.31
  -6   2  -9    7.01    0.30
  -6   2  -9    7.24    0.29
  -6  -2   9    6.61    0.41
  -6   2  -9    7.69    0.32
  -7  -2  -9   -0.06    0.08
  -7  -2  -9    0.00    0.07
  -7   2  -9   -0.02    0.07
  -7   2  -9    0.07    0.07
  -8  -2  -9    4.88    0.24
  -8  -2  -9    4.46    0.23
  -8   2  -9    4.62    0.23
  -8   2  -9    4.79    0.20
  -8  -2   9    4.39    0.20
  -9  -2  -9    0.81    0.09
  -9  -2  -9    0.79    0.10
  -9   2  -9    0.74    0.09
 -10  -2  -9    0.99    0.10
 -10   2  -9    0.84    0.07
   0   3  -9    1.40    0.12
   0   3  -9    1.40    0.12
   1   3  -9   13.18    0.46
   1   3  -9   12.89    0.46
  -1   3  -9   13.51    0.47
  -1  -3   9   13.87    0.54
  -1   3  -9   13.00    0.48
   2   3  -9    7.74    0.30
  -2   3   9    7.41    0.38
  -2   3  -9    7.64    0.32
  -2   3  -9    8.08    0.31
  -2   3  -9    7.60    0.32
  -2  -3   9    8.04    0.37
  -3  -3  -9    1.10    0.11
   3   3  -9    0.90    0.10
  -3   3   9    0.78    0.16
  -3   3  -9    0.81    0.10
  -3   3  -9    0.89    0.10
  -3   3  -9    0.86    0.10
  -3  -3   9    0.93    0.14
  -4   3   9   10.91    0.41
  -4   3   9   11.10    0.52
  -4  -3  -9   10.87    0.41
   4   3  -9   10.17    0.39
  -4   3  -9   10.89    0.41
  -4  -3   9   11.07    0.50
  -4   3  -9   11.11    0.41
  -4   3  -9   11.22    0.43
  -5  -3  -9   10.95    0.42
  -5   3   9   10.96    0.55
  -5  -3  -9   10.96    0.43
  -5   3   9   10.75    0.42
   5   3  -9   10.39    0.40
  -5   3  -9   11.22    0.42
  -5   3  -9   10.63    0.39
  -5   3  -9   10.65    0.39
  -5  -3   9    9.94    0.50
  -6   3   9    1.73    0.23
  -6  -3  -9    2.05    0.16
  -6   3   9    1.74    0.16
  -6  -3  -9    2.02    0.15
  -6  -3   9    1.95    0.22
  -6   3  -9    1.78    0.15
  -6   3  -9    2.05    0.14
  -7  -3  -9    3.83    0.21
  -7   3   9    3.84    0.22
  -7  -3  -9    3.84    0.23
  -7   3  -9    4.04    0.21
  -7   3  -9    3.87    0.19
  -8  -3  -9    0.29    0.09
  -8  -3  -9    0.27    0.08
  -8   3  -9    0.34    0.08
  -8  -3   9    0.39    0.07
  -9  -3  -9    0.85    0.10
  -9  -3  -9    0.76    0.09
  -9  -3   9    0.88    0.07
  -9   3  -9    0.85    0.09
 -10  -3  -9    0.93    0.09
   0   4  -9    0.24    0.08
   0   4  -9    0.28    0.07
   1   4  -9    3.84    0.20
   1   4  -9    3.53    0.19
  -1   4  -9    3.57    0.19
  -1   4  -9    3.66    0.20
   2   4  -9    1.98    0.13
   2   4  -9    1.77    0.13
  -2   4  -9    1.98    0.14
  -2   4  -9    1.65    0.14
  -2   4  -9    1.65    0.13
  -3   4   9    4.25    0.31
   3   4  -9    4.42    0.20
   3   4  -9    3.84    0.20
  -3   4  -9    4.36    0.21
  -3   4  -9    4.38    0.21
  -3   4  -9    4.20    0.22
  -3  -4   9    3.98    0.27
  -4   4   9    0.11    0.13
   4   4  -9    0.32    0.07
  -4   4   9    0.39    0.09
  -4  -4  -9    0.34    0.08
  -4  -4   9    0.39    0.12
  -4   4  -9    0.25    0.09
  -4   4  -9    0.33    0.08
  -4   4  -9    0.26    0.08
  -5  -4  -9    7.69    0.32
  -5   4   9    7.73    0.33
  -5   4   9    7.23    0.43
  -5   4  -9    7.98    0.30
  -5   4  -9    7.48    0.41
  -5  -4   9    7.83    0.42
  -5   4  -9    8.51    0.32
  -5   4  -9    7.77    0.33
  -6   4   9    2.25    0.18
  -6  -4  -9    2.74    0.19
  -6   4   9    2.21    0.26
  -6  -4  -9    2.47    0.18
  -6  -4   9    2.23    0.23
  -6   4  -9    2.39    0.14
  -6   4  -9    2.30    0.17
  -7  -4  -9    0.37    0.10
  -7  -4  -9    0.38    0.10
  -7   4   9    0.12    0.08
  -7   4  -9    0.21    0.07
  -8  -4  -9    0.17    0.08
  -8  -4  -9    0.15    0.07
  -8   4  -9    0.32    0.07
  -8  -4   9    0.17    0.07
  -9  -4  -9    0.46    0.08
  -9  -4  -9    0.38    0.07
  -9   4  -9    0.36    0.06
  -9  -4   9    0.40    0.06
   0   5  -9    1.68    0.13
   0   5  -9    1.74    0.13
   1   5  -9    6.65    0.29
   1   5  -9    7.26    0.29
  -1   5  -9    6.48    0.28
  -1   5  -9    6.81    0.29
   2   5  -9    0.18    0.08
   2   5  -9    0.23    0.08
  -2   5  -9    0.22    0.09
  -2   5  -9    0.26    0.08
  -2   5  -9    0.17    0.08
   3   5  -9    4.28    0.22
   3   5  -9    4.34    0.22
  -3   5  -9    4.27    0.23
  -3   5  -9    4.43    0.21
  -3   5  -9    4.25    0.21
  -4   5   9    2.68    0.27
  -4   5   9    2.80    0.18
   4   5  -9    2.68    0.18
  -4  -5  -9    2.61    0.17
  -4   5  -9    2.92    0.19
  -4   5  -9    2.77    0.15
  -4   5  -9    3.13    0.17
  -4   5  -9    2.80    0.25
  -5  -5  -9    9.28    0.37
  -5   5   9    9.47    0.38
  -5   5   9    8.40    0.47
  -5   5  -9    8.98    0.33
  -5   5  -9    8.76    0.36
  -6  -5  -9    3.36    0.19
  -6   5   9    2.96    0.20
  -6   5  -9    3.02    0.18
  -7   5   9    4.72    0.23
  -7  -5  -9    4.47    0.24
  -7  -5  -9    4.37    0.23
  -7   5  -9    4.76    0.22
  -8  -5  -9    0.99    0.10
  -8  -5  -9    1.05    0.12
  -8   5  -9    1.21    0.10
  -8  -5   9    1.22    0.11
  -9  -5  -9    0.98    0.09
  -9  -5  -9    1.02    0.09
  -9  -5   9    0.86    0.08
   0   6  -9    6.95    0.30
   0   6  -9    7.61    0.32
   1   6  -9    0.54    0.09
   1   6  -9    0.34    0.09
  -1   6  -9    0.44    0.09
  -1   6  -9    0.37    0.09
   2   6  -9    4.65    0.23
   2   6  -9    4.09    0.23
  -2   6  -9    4.11    0.20
  -2   6  -9    3.77    0.21
  -2   6  -9    3.63    0.20
   3   6  -9    3.13    0.19
  -3   6   9    3.36    0.21
   3   6  -9    3.34    0.19
  -3   6  -9    3.14    0.19
  -3   6  -9    3.35    0.17
  -3   6  -9    3.17    0.16
  -4   6   9    9.89    0.40
  -4   6  -9   10.11    0.36
  -4   6  -9    9.39    0.32
  -4   6  -9   10.57    0.39
  -5  -6  -9    4.40    0.23
  -5   6   9    5.21    0.26
  -5   6  -9    4.76    0.22
  -6   6   9    4.92    0.26
  -6  -6  -9    5.46    0.25
  -6   6  -9    5.44    0.24
  -7   6   9    2.55    0.18
  -7  -6  -9    2.22    0.16
  -7   6  -9    2.36    0.14
  -8  -6  -9    0.41    0.07
  -8  -6   9    0.36    0.08
  -9  -6  -9    1.37    0.10
  -9  -6   9    1.50    0.10
   0   7   9    8.30    0.33
   0   7  -9    9.16    0.36
   0   7  -9    8.93    0.35
   1   7  -9    4.08    0.22
   1   7  -9    4.39    0.22
  -1   7  -9    3.96    0.21
  -1   7  -9    4.09    0.21
  -1   7  -9    4.23    0.21
   1   7   9    4.06    0.20
   2   7  -9    0.07    0.07
   2   7  -9    0.17    0.08
   2   7   9    0.19    0.07
  -2   7  -9    0.15    0.06
  -2   7  -9    0.11    0.08
  -2   7  -9    0.09    0.07
   3   7  -9    3.34    0.19
  -3   7   9    2.96    0.21
  -3   7  -9    3.04    0.17
  -3   7  -9    2.89    0.19
  -4   7   9    0.40    0.09
  -4   7  -9    0.49    0.09
  -5   7   9    2.89    0.20
  -5   7  -9    2.98    0.17
  -6  -7  -9    0.12    0.08
  -6   7   9    0.08    0.08
  -6   7  -9    0.12    0.06
  -7  -7  -9    0.91    0.10
  -7   7   9    0.74    0.10
  -7  -7   9    0.91    0.10
  -8  -7  -9    0.24    0.07
  -8  -7   9    0.19    0.07
   0   8   9    0.97    0.10
   0   8  -9    0.82    0.12
   0   8  -9    1.09    0.11
   1   8  -9    2.71    0.19
  -1   8   9    2.68    0.16
  -1   8  -9    2.37    0.13
  -1   8  -9    2.99    0.19
  -1   8  -9    2.56    0.16
   1   8   9    2.46    0.16
  -2   8   9    2.69    0.15
   2   8  -9    2.63    0.19
  -2   8   9    2.59    0.18
  -2   8  -9    2.59    0.15
  -2   8  -9    2.47    0.16
   2   8   9    2.81    0.16
  -3   8   9    5.63    0.27
  -3   8   9    5.19    0.23
   3   8   9    6.03    0.26
  -3   8  -9    6.13    0.27
  -4   8   9    2.69    0.20
  -4   8  -9    2.38    0.16
  -5   8   9    0.78    0.11
  -5   8  -9    0.71    0.08
  -6   8   9    0.54    0.09
  -6  -8  -9    0.64    0.09
  -7   8   9    0.49    0.08
  -7  -8  -9    0.61    0.09
  -7  -8   9    0.77    0.09
  -8  -8   9    0.11    0.06
   0   9   9    0.03    0.07
   0   9  -9    0.10    0.08
   1   9  -9    1.99    0.16
  -1   9   9    1.90    0.13
   1   9   9    2.09    0.14
  -1   9  -9    1.72    0.14
  -2   9   9    3.80    0.19
  -2   9   9    3.83    0.22
   2   9   9    3.69    0.19
  -2   9  -9    3.75    0.20
  -3   9   9    1.04    0.10
  -3   9   9    1.04    0.12
  -3   9  -9    1.22    0.11
   3   9   9    1.25    0.12
  -4   9   9   -0.08    0.06
  -4   9   9   -0.03    0.04
   4   9   9   -0.02    0.07
  -4   9  -9    0.03    0.05
  -5   9   9    0.22    0.08
   5   9   9    0.22    0.08
  -6   9   9    1.26    0.12
   6   9   9    1.14    0.11
  -6  -9   9    1.33    0.11
   7   9   9    0.00    0.05
  -7  -9   9    0.16    0.06
   0  10   9    1.04    0.10
  -1  10   9    4.69    0.21
  -1  10   9    4.76    0.25
   1  10   9    5.07    0.23
  -1  10  -9    5.59    0.25
  -2  10   9    7.15    0.30
  -2  10   9    6.54    0.26
   2  10   9    7.59    0.30
  -2  10  -9    7.24    0.29
  -3  10   9    2.14    0.13
  -3  10   9    2.63    0.16
  -3  10  -9    2.48    0.14
   3  10   9    2.56    0.15
  -4  10   9    1.94    0.12
  -4  10   9    1.87    0.14
   4  10   9    2.11    0.14
  -5  10   9    1.78    0.13
   5  10   9    1.67    0.12
  -6  10   9    0.08    0.05
   6  10   9    0.11    0.06
   0  11   9    3.80    0.18
   0  11   9    3.82    0.20
  -1  11   9    0.68    0.09
  -1  11   9    0.62    0.07
   1  11   9    0.73    0.08
   1  11   9    0.79    0.10
  -2  11   9    2.33    0.15
  -2  11   9    2.60    0.13
   2  11   9    2.43    0.14
  -3  11   9    0.99    0.08
  -3  11   9    0.83    0.09
   3  11   9    0.85    0.09
  -4  11   9    0.12    0.05
  -4  11   9    0.07    0.06
   4  11   9    0.20    0.06
   0  12   9    0.13    0.05
  -1  12   9    0.64    0.08
  -1  12   9    0.59    0.07
   1  12   9    0.68    0.08
  -2  12   9    0.25    0.04
   2  12   9    0.22    0.06
   0   0 -10    0.77    0.09
  -1   0  10   10.27    0.47
  -1   0 -10   10.22    0.38
  -2   0 -10    8.41    0.33
  -2   0 -10    8.11    0.33
  -2   0  10    8.16    0.41
  -3   0 -10    8.78    0.36
  -3   0  10    9.18    0.44
  -3   0 -10    8.98    0.36
  -4   0 -10    4.34    0.23
  -4   0 -10    4.34    0.23
  -4   0  10    4.28    0.32
  -4   0 -10    4.79    0.24
  -5   0 -10    4.39    0.24
  -5   0 -10    4.56    0.23
  -5   0  10    4.65    0.35
  -5   0 -10    4.48    0.23
  -6   0 -10    0.91    0.12
  -6   0 -10    0.88    0.11
  -6   0 -10    1.01    0.11
  -6   0  10    0.77    0.16
  -7   0 -10    0.13    0.09
  -7   0 -10    0.18    0.08
  -8   0 -10    1.37    0.13
  -8   0 -10    1.61    0.12
  -9   0 -10    1.01    0.10
  -9   0 -10    1.20    0.09
 -10   0 -10    1.15    0.09
   0   1 -10   17.11    0.58
  -1   1  10   13.05    0.54
   1   1 -10   13.05    0.46
  -1  -1 -10   12.89    0.47
  -1  -1  10   13.99    0.56
  -1   1 -10   13.23    0.48
  -1   1 -10   13.45    0.49
  -2  -1 -10    0.57    0.09
  -2   1  10    0.38    0.12
  -2   1 -10    0.57    0.09
  -2   1 -10    0.54    0.09
  -2  -1  10    0.51    0.13
  -3  -1 -10   10.73    0.43
  -3  -1 -10   12.08    0.43
  -3   1  10   11.72    0.53
  -3   1 -10   11.83    0.43
  -3  -1  10   11.48    0.52
  -3   1 -10   11.49    0.44
  -3   1 -10   11.30    0.43
  -4   1  10    8.10    0.44
  -4  -1 -10    7.94    0.34
  -4  -1 -10    8.03    0.33
  -4   1 -10    7.89    0.34
  -4  -1  10    8.08    0.43
  -4   1 -10    7.99    0.33
  -4   1 -10    7.79    0.34
  -5  -1 -10    2.42    0.17
  -5  -1 -10    2.20    0.17
  -5  -1 -10    2.43    0.18
  -5   1  10    2.65    0.26
  -5   1 -10    2.47    0.18
  -5   1 -10    2.18    0.16
  -5   1 -10    2.25    0.16
  -5  -1  10    2.61    0.26
  -6   1  10    2.26    0.26
  -6  -1 -10    3.15    0.19
  -6  -1 -10    2.89    0.18
  -6  -1 -10    2.75    0.20
  -6   1 -10    2.92    0.20
  -6   1 -10    2.86    0.17
  -6   1 -10    2.67    0.17
  -6  -1  10    2.96    0.28
  -7  -1 -10    0.69    0.10
  -7  -1 -10    0.85    0.11
  -7   1 -10    0.72    0.10
  -7   1 -10    0.70    0.10
  -8  -1 -10    1.19    0.11
  -8  -1 -10    1.38    0.13
  -8   1 -10    0.98    0.11
  -8   1 -10    1.21    0.10
  -9  -1 -10    0.93    0.09
  -9  -1 -10    1.25    0.11
  -9   1 -10    1.37    0.12
 -10  -1 -10    0.06    0.05
   0   2 -10   -0.03    0.06
   0   2 -10    0.07    0.06
   1   2 -10    2.05    0.13
  -1   2 -10    2.18    0.15
  -1   2 -10    2.02    0.14
  -1  -2  10    2.22    0.21
   2   2 -10    4.35    0.20
  -2   2  10    4.32    0.29
  -2  -2 -10    3.97    0.21
  -2   2 -10    4.25    0.23
  -2   2 -10    4.57    0.22
  -2  -2  10    4.32    0.27
  -2   2 -10    4.40    0.22
  -3   2  10    1.45    0.19
  -3  -2 -10    1.52    0.13
   3   2 -10    1.54    0.12
  -3  -2  10    1.62    0.19
  -3   2 -10    1.60    0.14
  -3   2 -10    1.56    0.14
  -3   2 -10    1.50    0.13
  -4   2  10    7.58    0.42
  -4  -2 -10    7.56    0.32
  -4  -2 -10    7.38    0.32
  -4  -2  10    7.58    0.41
  -4   2 -10    7.63    0.32
  -4   2 -10    7.95    0.32
  -4   2 -10    7.80    0.33
  -5   2  10    8.10    0.46
  -5  -2 -10    8.14    0.35
  -5  -2 -10    8.87    0.36
  -5   2 -10    8.29    0.34
  -5   2 -10    8.38    0.34
  -5  -2  10    8.35    0.44
  -5   2 -10    9.19    0.36
  -6   2  10    6.71    0.45
  -6  -2 -10    8.51    0.34
  -6  -2 -10    7.72    0.33
  -6   2 -10    7.81    0.33
  -6  -2  10    7.39    0.44
  -6   2 -10    8.53    0.32
  -7  -2 -10    8.82    0.36
  -7  -2 -10    9.48    0.38
  -7   2 -10    8.86    0.36
  -7   2 -10    8.55    0.33
  -8  -2 -10    0.55    0.09
  -8  -2 -10    0.43    0.09
  -8   2 -10    0.69    0.07
  -8  -2  10    0.31    0.06
  -8   2 -10    0.41    0.08
  -9  -2 -10    0.50    0.08
  -9  -2 -10    0.37    0.07
  -9   2 -10    0.46    0.07
   0   3 -10    3.97    0.20
   0   3 -10    4.16    0.21
   1   3 -10    3.22    0.17
   1   3 -10    3.19    0.19
  -1   3 -10    3.53    0.19
  -1  -3  10    2.93    0.23
  -1   3 -10    3.30    0.18
   2   3 -10    1.08    0.11
  -2   3  10    1.27    0.17
  -2   3 -10    0.88    0.10
  -2   3 -10    0.76    0.11
  -2  -3  10    0.93    0.14
  -2   3 -10    0.95    0.11
  -3   3  10    5.95    0.27
   3   3 -10    6.06    0.25
  -3  -3 -10    5.99    0.27
  -3   3  10    5.77    0.37
  -3  -3  10    5.45    0.33
  -3   3 -10    5.88    0.25
  -3   3 -10    5.75    0.27
  -3   3 -10    6.17    0.27
   4   3 -10    2.77    0.17
  -4  -3 -10    2.53    0.17
  -4   3  10    2.67    0.27
  -4   3  10    2.95    0.18
  -4  -3  10    2.66    0.25
  -4   3 -10    2.96    0.18
  -4   3 -10    2.99    0.18
  -4   3 -10    2.57    0.17
   5   3 -10   18.98    0.65
  -5   3  10   19.39    0.67
  -5   3  10   18.00    0.81
  -5  -3 -10   19.67    0.67
  -5   3 -10   19.44    0.68
  -5   3 -10   19.32    0.66
  -5   3 -10   19.17    0.65
  -5  -3  10   19.27    0.78
  -6  -3 -10    4.77    0.24
  -6  -3 -10    4.49    0.24
  -6   3  10    4.53    0.24
  -6   3 -10    4.73    0.23
  -6   3 -10    4.72    0.22
  -7  -3 -10    1.60    0.14
  -7  -3 -10    1.70    0.14
  -7   3 -10    1.64    0.13
  -7   3 -10    1.65    0.11
  -8  -3 -10    3.09    0.17
  -8  -3 -10    3.18    0.19
  -8   3 -10    3.16    0.18
  -8  -3  10    3.01    0.15
  -9  -3 -10    1.79    0.12
  -9  -3 -10    1.92    0.14
  -9   3 -10    1.85    0.12
   0   4 -10    1.13    0.12
   0   4 -10    1.18    0.11
   1   4 -10    1.53    0.13
   1   4 -10    1.57    0.14
  -1   4 -10    1.50    0.13
  -1   4 -10    1.35    0.13
   2   4 -10   15.44    0.54
   2   4 -10   14.90    0.54
  -2   4 -10   15.06    0.54
  -2   4 -10   14.64    0.53
  -2   4 -10   15.44    0.55
  -3   4  10    1.34    0.20
   3   4 -10    1.54    0.13
  -3   4  10    1.46    0.13
  -3   4 -10    1.58    0.14
  -3   4 -10    1.46    0.14
  -3   4 -10    1.67    0.13
   4   4 -10   26.66    0.87
  -4   4  10   25.62    0.87
  -4   4  10   25.72    1.02
  -4  -4 -10   26.35    0.88
  -4   4 -10   26.26    0.88
  -4   4 -10   25.79    0.85
  -4   4 -10   26.22    0.86
  -5   4  10   12.01    0.46
  -5  -4 -10   12.41    0.46
  -5   4  10   11.18    0.59
  -5   4 -10   12.52    0.44
  -5   4 -10   11.93    0.43
  -5   4 -10   12.46    0.46
  -6  -4 -10    6.10    0.28
  -6   4  10    6.07    0.28
  -6   4 -10    6.38    0.26
  -6   4 -10    5.88    0.28
  -7   4  10    2.53    0.16
  -7  -4 -10    2.78    0.17
  -7  -4 -10    2.88    0.18
  -7   4 -10    2.82    0.18
  -8  -4 -10    0.70    0.10
  -8  -4 -10    0.77    0.09
  -8  -4  10    0.67    0.09
  -8   4 -10    0.76    0.08
  -9  -4 -10    1.03    0.09
  -9  -4  10    1.08    0.08
  -9   4 -10    0.86    0.07
   0   5 -10   14.45    0.52
   0   5 -10   14.62    0.53
   1   5 -10    2.81    0.17
   1   5 -10    3.00    0.19
  -1   5 -10    2.85    0.18
  -1   5 -10    2.77    0.18
   2   5 -10   -0.06    0.07
   2   5 -10    0.10    0.08
  -2   5 -10    0.04    0.08
  -2   5 -10    0.04    0.07
  -2   5 -10    0.08    0.07
   3   5 -10    6.75    0.29
   3   5 -10    6.39    0.29
  -3   5  10    6.21    0.29
  -3   5 -10    6.28    0.28
  -3   5 -10    6.40    0.27
  -3   5 -10    5.87    0.26
  -4   5  10    5.38    0.27
   4   5 -10    5.71    0.25
  -4  -5 -10    5.19    0.26
  -4   5 -10    5.40    0.24
  -4   5 -10    5.03    0.22
  -4   5 -10    5.09    0.26
  -5   5  10    4.68    0.25
  -5  -5 -10    4.61    0.23
  -5   5 -10    4.84    0.22
  -5   5 -10    4.67    0.24
  -6  -5 -10    1.58    0.14
  -6   5  10    1.85    0.15
  -6   5 -10    1.68    0.13
  -7  -5 -10    1.01    0.11
  -7   5  10    0.98    0.12
  -7   5 -10    1.03    0.10
  -8  -5 -10    1.75    0.13
  -8  -5 -10    2.01    0.13
  -8  -5  10    2.00    0.13
  -8   5 -10    1.77    0.11
   0   6 -10    4.50    0.23
   0   6 -10    4.84    0.25
   1   6 -10    0.54    0.10
   1   6 -10    0.48    0.10
  -1   6 -10    0.58    0.09
  -1   6 -10    0.67    0.10
  -1   6 -10    0.54    0.10
   2   6 -10    1.02    0.11
   2   6 -10    1.28    0.13
  -2   6 -10    1.02    0.12
  -2   6 -10    0.88    0.11
  -2   6 -10    1.11    0.11
   3   6 -10    1.95    0.15
   3   6 -10    1.98    0.16
  -3   6  10    1.89    0.16
  -3   6 -10    1.83    0.15
  -3   6 -10    1.96    0.14
  -3   6 -10    1.75    0.13
  -4   6  10    7.20    0.32
  -4   6 -10    7.34    0.30
  -4   6 -10    7.03    0.27
  -4   6 -10    6.61    0.23
  -5   6  10    3.98    0.22
  -5  -6 -10    3.35    0.21
  -5   6 -10    3.88    0.20
  -6  -6 -10    2.20    0.16
  -6   6  10    2.03    0.17
  -6   6 -10    2.23    0.15
  -7  -6 -10    0.31    0.08
  -7   6  10    0.30    0.07
  -7   6 -10    0.26    0.06
  -8  -6 -10    0.58    0.07
  -8  -6  10    0.65    0.08
   0   7 -10    2.28    0.17
   0   7 -10    2.80    0.17
   1   7 -10    2.01    0.16
   1   7 -10    2.35    0.17
  -1   7 -10    1.89    0.14
  -1   7 -10    2.06    0.15
  -1   7 -10    1.68    0.14
   2   7 -10    0.69    0.10
   2   7 -10    0.64    0.11
  -2   7 -10    0.53    0.07
  -2   7 -10    0.76    0.11
  -2   7 -10    0.48    0.08
  -3   7  10    2.54    0.19
  -3   7 -10    2.53    0.15
  -3   7 -10    2.01    0.16
   3   7  10    2.29    0.15
  -4   7  10    0.50    0.09
  -4   7 -10    0.41    0.09
  -5   7  10    2.91    0.20
  -5   7 -10    3.47    0.19
  -6   7  10    1.70    0.14
  -6  -7 -10    1.77    0.13
  -6   7 -10    1.50    0.11
  -7  -7 -10    0.36    0.08
  -7   7  10    0.48    0.08
  -7   7 -10    0.44    0.07
  -7  -7  10    0.40    0.08
  -8  -7  10    0.75    0.08
   0   8 -10    3.80    0.21
   0   8 -10    4.20    0.21
   1   8 -10    4.87    0.25
  -1   8 -10    4.50    0.21
  -1   8 -10    4.58    0.23
   1   8  10    4.51    0.21
  -2   8  10    4.13    0.24
   2   8 -10    3.93    0.22
   2   8  10    3.85    0.19
  -2   8 -10    3.70    0.18
  -2   8 -10    3.75    0.20
  -3   8  10    4.89    0.25
   3   8  10    4.74    0.22
  -3   8 -10    4.95    0.24
  -4   8  10    0.38    0.10
   4   8  10    0.33    0.08
  -4   8 -10    0.42    0.08
  -5   8  10    0.27    0.08
   5   8  10    0.23    0.07
  -5   8 -10    0.23    0.06
  -6   8  10    0.95    0.10
  -6   8 -10    0.91    0.09
  -7   8  10   -0.01    0.05
   7   8  10    0.01    0.05
  -7  -8  10   -0.01    0.06
   0   9 -10    0.48    0.09
   0   9  10    0.70    0.08
  -1   9  10    1.68    0.15
   1   9 -10    1.81    0.15
   1   9  10    1.41    0.11
  -1   9 -10    1.66    0.14
  -2   9  10    4.64    0.24
   2   9  10    4.61    0.21
  -2   9 -10    4.78    0.23
  -3   9  10    0.61    0.09
   3   9  10    0.58    0.09
  -3   9 -10    0.83    0.09
  -4   9  10    3.43    0.19
   4   9  10    3.53    0.18
  -4   9 -10    3.44    0.17
  -5   9  10    1.08    0.11
   5   9  10    1.07    0.10
  -6   9  10    0.24    0.06
  -6  -9  10    0.25    0.06
   6   9  10    0.21    0.06
   0  10  10    2.35    0.16
   0  10  10    2.29    0.13
  -1  10  10    1.33    0.10
  -1  10  10    1.35    0.12
   1  10  10    1.30    0.10
  -2  10  10    1.34    0.12
  -2  10 -10    1.59    0.12
   2  10  10    1.44    0.11
  -3  10  10    0.55    0.08
   3  10  10    0.70    0.08
  -3  10 -10    0.63    0.08
  -4  10  10    1.74    0.13
   4  10  10    1.76    0.11
  -5  10  10    1.51    0.12
   5  10  10    1.63    0.11
   0  11  10    0.05    0.05
   0  11  10    0.06    0.06
  -1  11  10    0.02    0.05
  -1  11  10    0.07    0.06
   1  11  10    0.02    0.06
   1  11  10    0.10    0.05
  -2  11  10    0.05    0.06
   2  11  10    0.02    0.04
   2  11  10    0.04    0.06
  -3  11  10    0.28    0.07
   3  11  10    0.26    0.06
   0   0 -11    0.07    0.07
  -1   0 -11   20.23    0.69
  -2   0  11    0.41    0.14
  -2   0 -11    0.37    0.08
  -3   0 -11    3.30    0.20
  -3   0 -11    2.95    0.20
  -3   0  11    3.44    0.27
  -4   0 -11    1.34    0.14
  -4   0  11    1.31    0.19
  -4   0 -11    1.56    0.14
  -5   0 -11    0.83    0.11
  -5   0  11    1.00    0.18
  -5   0 -11    0.99    0.13
  -5   0 -11    0.65    0.11
  -6   0 -11    4.37    0.25
  -6   0 -11    4.83    0.24
  -7   0 -11    4.24    0.21
  -7   0 -11    4.14    0.22
  -8   0 -11    0.29    0.07
  -8   0 -11    0.34    0.07
  -9   0 -11   -0.02    0.05
   0   1 -11    8.48    0.34
  -1  -1 -11    0.99    0.11
   1   1 -11    0.89    0.11
  -1   1 -11    0.86    0.10
  -2  -1 -11    0.72    0.10
  -2   1  11    0.79    0.15
  -2  -1  11    0.92    0.16
  -2   1 -11    0.84    0.10
  -2   1 -11    0.82    0.12
  -3  -1 -11   22.22    0.75
  -3   1  11   21.33    0.86
  -3   1 -11   22.10    0.76
  -3  -1  11   21.23    0.85
  -3   1 -11   22.17    0.77
  -3   1 -11   23.08    0.76
  -4  -1 -11    2.47    0.18
  -4  -1 -11    2.85    0.18
  -4   1  11    2.81    0.28
  -4   1 -11    2.92    0.19
  -4   1 -11    2.95    0.19
  -4   1 -11    3.26    0.20
  -4  -1  11    3.00    0.28
  -5  -1 -11    4.91    0.24
  -5  -1 -11    4.72    0.24
  -5   1  11    4.66    0.34
  -5  -1  11    4.84    0.34
  -5   1 -11    4.46    0.23
  -5   1 -11    4.53    0.23
  -5   1 -11    4.71    0.25
  -6  -1 -11    7.53    0.33
  -6  -1 -11    7.58    0.32
  -6   1 -11    7.67    0.31
  -6   1 -11    7.31    0.32
  -7  -1 -11    3.46    0.21
  -7  -1 -11    3.65    0.19
  -7   1 -11    3.77    0.21
  -7   1 -11    3.67    0.19
  -8  -1 -11    1.67    0.13
  -8  -1 -11    1.68    0.12
  -8   1 -11    1.63    0.11
  -8   1 -11    1.71    0.12
  -9  -1 -11    1.74    0.13
  -9   1 -11    1.64    0.12
   0   2 -11    1.86    0.14
   0   2 -11    1.31    0.13
   1   2 -11    6.92    0.29
  -1   2 -11    7.13    0.31
  -1   2 -11    7.57    0.31
   2   2 -11   19.05    0.65
  -2  -2 -11   18.80    0.66
  -2  -2  11   18.65    0.74
  -2   2 -11   18.57    0.65
  -2   2 -11   18.41    0.67
  -2   2 -11   19.75    0.66
   3   2 -11    5.09    0.23
  -3   2  11    5.08    0.34
  -3  -2 -11    5.64    0.26
  -3   2 -11    5.52    0.26
  -3   2 -11    5.01    0.26
  -3   2 -11    5.29    0.26
  -3  -2  11    5.30    0.34
  -4   2  11    6.77    0.42
  -4  -2 -11    7.78    0.32
  -4   2 -11    7.65    0.33
  -4   2 -11    7.62    0.32
  -4   2 -11    7.65    0.32
  -4  -2  11    7.25    0.40
  -5  -2 -11   10.03    0.42
  -5   2  11    9.92    0.53
  -5  -2 -11   11.15    0.41
  -5   2 -11   10.23    0.40
  -5   2 -11   11.07    0.41
  -5   2 -11   11.16    0.43
  -5  -2  11   10.14    0.52
  -6  -2 -11    2.49    0.18
  -6  -2 -11    1.94    0.15
  -6   2 -11    1.75    0.14
  -6   2 -11    2.21    0.15
  -7  -2 -11    1.58    0.13
  -7  -2 -11    1.62    0.14
  -7   2 -11    1.55    0.13
  -7   2 -11    1.59    0.11
  -8  -2 -11    0.28    0.07
  -8  -2 -11    0.14    0.07
  -8   2 -11    0.19    0.07
  -8   2 -11    0.16    0.05
  -9  -2 -11    0.43    0.07
  -9   2 -11    0.34    0.06
   0   3 -11    0.49    0.09
   0   3 -11    0.35    0.09
   1   3 -11    1.86    0.15
   1   3 -11    1.75    0.14
  -1   3 -11    1.63    0.14
  -1   3 -11    1.61    0.14
   2   3 -11   10.18    0.39
  -2   3 -11    9.72    0.40
  -2   3 -11   10.31    0.40
  -2   3 -11    9.92    0.39
  -3  -3 -11    2.11    0.16
  -3   3  11    1.85    0.15
  -3   3  11    1.90    0.23
   3   3 -11    1.99    0.15
  -3   3 -11    2.05    0.15
  -3  -3  11    1.92    0.21
  -3   3 -11    2.04    0.16
  -3   3 -11    1.99    0.15
  -4   3  11    3.74    0.20
  -4   3  11    3.39    0.30
  -4  -3 -11    4.02    0.21
   4   3 -11    4.00    0.21
  -4   3 -11    4.08    0.23
  -4  -3  11    3.52    0.28
  -4   3 -11    3.58    0.20
  -4   3 -11    3.83    0.21
  -5  -3 -11    1.01    0.12
  -5   3 -11    1.13    0.13
  -5   3 -11    0.84    0.10
  -5   3 -11    0.98    0.10
  -6  -3 -11    0.20    0.09
  -6  -3 -11    0.34    0.09
  -6   3 -11    0.20    0.09
  -6   3 -11    0.32    0.07
  -7  -3 -11    0.87    0.10
  -7  -3 -11    0.99    0.11
  -7   3 -11    1.11    0.11
  -7   3 -11    1.12    0.09
  -8  -3 -11    0.15    0.06
  -8  -3 -11   -0.04    0.07
  -8  -3  11    0.07    0.05
  -8   3 -11    0.12    0.06
  -9   3 -11    0.84    0.07
   0   4 -11   -0.05    0.08
   0   4 -11    0.16    0.09
   1   4 -11    3.40    0.20
   1   4 -11    3.34    0.20
  -1   4 -11    3.47    0.21
  -1   4 -11    3.42    0.20
   2   4 -11    1.22    0.12
   2   4 -11    1.19    0.11
  -2   4 -11    1.22    0.13
  -2   4 -11    1.12    0.11
  -2   4 -11    1.06    0.13
  -3   4  11    1.71    0.15
   3   4 -11    1.77    0.15
  -3   4 -11    1.89    0.16
  -3   4 -11    1.65    0.14
  -3   4 -11    1.74    0.15
   4   4 -11    0.53    0.09
  -4  -4 -11    0.59    0.10
  -4   4  11    0.61    0.10
  -4   4 -11    0.56    0.10
  -4   4 -11    0.54    0.09
  -4   4 -11    0.69    0.09
  -5  -4 -11    2.18    0.16
  -5   4  11    2.13    0.16
  -5   4 -11    2.28    0.15
  -5   4 -11    2.07    0.16
  -6  -4 -11    3.16    0.18
  -6   4  11    2.91    0.18
  -6   4 -11    3.16    0.19
  -6   4 -11    3.17    0.16
  -7  -4 -11    0.63    0.10
  -7  -4 -11    0.82    0.10
  -7   4 -11    0.60    0.09
  -8  -4 -11    0.02    0.06
  -8  -4 -11   -0.05    0.06
  -8   4 -11    0.06    0.05
  -8  -4  11    0.16    0.05
   0   5 -11    0.37    0.09
   0   5 -11    0.41    0.10
   1   5 -11    8.35    0.34
   1   5 -11    7.96    0.34
  -1   5 -11    8.19    0.33
  -1   5 -11    8.02    0.35
  -1   5 -11    8.56    0.35
   2   5 -11    2.60    0.18
   2   5 -11    2.14    0.16
  -2   5 -11    2.10    0.16
  -2   5 -11    2.32    0.16
  -2   5 -11    2.26    0.16
   3   5 -11    3.76    0.22
  -3   5  11    4.18    0.23
   3   5 -11    3.94    0.21
  -3   5 -11    3.42    0.19
  -3   5 -11    3.82    0.20
  -3   5 -11    3.69    0.22
  -4   5  11    6.48    0.28
   4   5 -11    6.60    0.28
  -4  -5 -11    5.57    0.28
  -4   5 -11    6.16    0.29
  -4   5 -11    6.38    0.27
  -5   5  11    5.06    0.24
  -5  -5 -11    4.78    0.23
  -5   5 -11    5.43    0.26
  -5   5 -11    5.48    0.23
  -6  -5 -11    3.23    0.18
  -6   5  11    3.09    0.18
  -6   5 -11    3.29    0.18
  -7  -5 -11    0.24    0.06
  -7   5  11    0.11    0.07
  -7   5 -11    0.21    0.06
  -8  -5 -11    0.20    0.05
  -8  -5  11    0.23    0.06
  -8   5 -11    0.25    0.05
   0   6 -11    0.41    0.09
   0   6 -11    0.37    0.09
   1   6 -11   10.30    0.41
   1   6 -11   10.49    0.41
  -1   6 -11   10.16    0.40
  -1   6 -11   10.42    0.38
  -1   6 -11    9.39    0.40
   2   6 -11    0.97    0.12
   2   6 -11    1.06    0.12
  -2   6 -11    1.09    0.11
  -2   6 -11    1.04    0.12
  -2   6 -11    0.93    0.10
  -3   6  11    7.08    0.32
   3   6 -11    7.00    0.31
   3   6 -11    7.42    0.32
  -3   6 -11    6.44    0.30
  -3   6 -11    7.11    0.29
  -4   6  11    5.12    0.26
  -4   6 -11    5.37    0.25
  -4   6 -11    5.13    0.22
  -5  -6 -11    0.86    0.11
  -5   6  11    0.84    0.11
  -5   6 -11    0.80    0.10
  -6   6  11    0.12    0.07
  -6  -6 -11    0.17    0.06
  -6   6 -11    0.09    0.06
  -7   6  11    0.72    0.08
  -7  -6 -11    0.89    0.09
  -7   6 -11    0.82    0.08
  -7  -6  11    0.86    0.09
  -8  -6  11    0.65    0.07
   0   7 -11   20.92    0.72
   0   7 -11   21.53    0.74
   1   7 -11    0.60    0.11
   1   7 -11    0.62    0.10
  -1   7 -11    0.75    0.10
  -1   7 -11    0.66    0.11
   2   7 -11    6.14    0.28
  -2   7  11    6.49    0.31
   2   7 -11    6.53    0.29
  -2   7 -11    6.14    0.26
  -2   7 -11    6.35    0.29
  -3   7  11    3.27    0.21
  -3   7 -11    3.63    0.20
  -3   7 -11    3.56    0.18
  -4   7  11    4.57    0.23
  -4   7 -11    4.67    0.22
  -5   7  11    0.38    0.08
  -5   7 -11    0.26    0.07
  -6  -7 -11    0.42    0.07
  -6   7  11    0.27    0.07
  -6   7 -11    0.39    0.06
  -7  -7  11    0.54    0.07
   0   8 -11    3.30    0.20
   0   8 -11    2.78    0.17
   1   8 -11    5.10    0.26
  -1   8 -11    4.30    0.20
  -1   8 -11    4.34    0.22
  -2   8  11    0.96    0.12
  -2   8 -11    1.16    0.10
  -2   8 -11    1.03    0.11
  -3   8  11    2.71    0.19
  -3   8 -11    2.99    0.18
  -4   8  11    4.07    0.21
  -4   8 -11    3.95    0.19
  -5   8  11    1.98    0.15
  -5   8 -11    2.05    0.13
  -6   8  11    0.13    0.07
  -6  -8  11    0.12    0.06
   0   9 -11    0.30    0.09
  -1   9  11    1.04    0.11
  -1   9 -11    0.87    0.10
  -2   9  11    0.21    0.07
  -2   9 -11    0.32    0.08
  -3   9  11    0.68    0.10
  -3   9 -11    0.62    0.08
  -4   9  11    0.40    0.09
  -4   9 -11    0.39    0.06
  -5   9  11    0.79    0.09
   0  10  11    1.19    0.12
  -1  10  11    1.66    0.13
  -2  10  11    2.15    0.14
  -3  10  11    1.16    0.10
  -4  10  11    1.27    0.11
   0  11  11    0.45    0.07
  -1  11  11    0.11    0.06
   1  11  11    0.26    0.07
   0   0 -12   44.72    1.43
  -2   0 -12   13.66    0.50
  -3   0 -12    0.81    0.11
  -3   0  12    0.81    0.15
  -3   0 -12    0.85    0.11
  -4   0 -12    0.56    0.09
  -4   0  12    0.51    0.15
  -4   0 -12    0.52    0.10
  -5   0 -12   -0.05    0.07
  -5   0 -12    0.01    0.06
  -6   0 -12    1.13    0.11
  -6   0 -12    0.90    0.10
  -7   0 -12    0.88    0.11
  -7   0 -12    0.81    0.09
  -8   0 -12    3.13    0.15
  -8   0 -12    3.08    0.17
   0   1 -12    4.03    0.22
  -1  -1 -12   11.08    0.42
   1   1 -12   11.05    0.42
  -1   1 -12   11.76    0.44
  -2  -1 -12    7.23    0.31
  -2   1 -12    7.21    0.31
  -2   1 -12    7.09    0.31
  -3  -1 -12    7.40    0.31
  -3   1  12    6.93    0.42
  -3   1 -12    7.46    0.32
  -3   1 -12    7.40    0.32
  -3  -1  12    6.85    0.41
  -4  -1 -12    6.06    0.29
  -4  -1 -12    6.23    0.28
  -4   1  12    6.13    0.39
  -4   1 -12    5.94    0.28
  -4   1 -12    6.32    0.29
  -4   1 -12    6.40    0.27
  -4  -1  12    5.77    0.37
  -5  -1 -12    0.68    0.10
  -5  -1 -12    0.85    0.11
  -5   1 -12    0.94    0.12
  -5   1 -12    0.88    0.10
  -6  -1 -12    0.71    0.10
  -6  -1 -12    0.60    0.10
  -6   1 -12    0.65    0.09
  -6   1 -12    0.65    0.09
  -7  -1 -12    0.94    0.10
  -7  -1 -12    0.92    0.10
  -7   1 -12    0.92    0.09
  -7   1 -12    0.91    0.10
  -8  -1 -12    0.06    0.07
  -8  -1 -12    0.03    0.05
  -8   1 -12    0.02    0.04
  -8   1 -12    0.21    0.06
   0   2 -12    0.63    0.10
   1   2 -12    2.47    0.17
  -1   2 -12    2.50    0.17
  -1   2 -12    2.52    0.17
  -2  -2 -12    0.44    0.10
   2   2 -12    0.44    0.08
  -2   2 -12    0.47    0.11
  -2   2 -12    0.58    0.10
  -3  -2 -12    2.96    0.19
   3   2 -12    3.35    0.19
  -3   2 -12    3.20    0.21
  -3   2 -12    3.39    0.20
  -3  -2  12    3.06    0.25
  -3   2 -12    3.14    0.21
  -4  -2 -12    2.70    0.17
  -4   2 -12    2.45    0.17
  -4   2 -12    2.60    0.17
  -4   2 -12    2.66    0.19
  -5  -2 -12    1.60    0.14
  -5  -2 -12    1.48    0.13
  -5   2 -12    1.70    0.14
  -5   2 -12    1.65    0.13
  -6  -2 -12    0.72    0.10
  -6  -2 -12    0.89    0.11
  -6   2 -12    0.79    0.11
  -6   2 -12    0.61    0.08
  -7  -2 -12    0.95    0.10
  -7  -2 -12    0.83    0.10
  -7   2 -12    1.00    0.11
  -7   2 -12    0.74    0.08
  -8  -2 -12    0.39    0.06
  -8  -2 -12    0.47    0.08
  -8   2 -12    0.38    0.07
   0   3 -12    0.61    0.10
   0   3 -12    0.57    0.09
   1   3 -12    7.84    0.33
  -1   3 -12    7.27    0.32
  -1   3 -12    7.77    0.32
   2   3 -12   15.13    0.54
  -2   3 -12   13.60    0.51
  -2   3 -12   14.31    0.51
  -2   3 -12   13.42    0.52
  -3  -3 -12    3.99    0.22
   3   3 -12    3.94    0.20
  -3   3 -12    3.80    0.23
  -3   3 -12    4.71    0.23
  -3   3 -12    4.29    0.24
  -4  -3 -12    1.20    0.12
   4   3 -12    1.17    0.11
  -4   3 -12    0.96    0.11
  -4   3 -12    1.04    0.10
  -5  -3 -12    1.77    0.14
  -5   3 -12    1.88    0.15
  -5   3 -12    1.59    0.12
  -6  -3 -12    0.47    0.09
  -6   3 -12    0.37    0.07
  -6   3 -12    0.40    0.09
  -7  -3 -12    0.65    0.09
  -7  -3 -12    0.70    0.09
  -7   3 -12    0.62    0.08
  -7   3 -12    0.70    0.07
  -8  -3 -12    0.01    0.05
  -8  -3 -12   -0.04    0.05
  -8   3 -12    0.03    0.05
   0   4 -12   15.10    0.52
   0   4 -12   13.65    0.52
   1   4 -12   13.82    0.51
   1   4 -12   13.51    0.50
  -1   4 -12   15.14    0.53
  -1   4 -12   13.21    0.52
  -1   4 -12   13.53    0.50
   2   4 -12    1.35    0.12
  -2   4 -12    1.56    0.15
  -2   4 -12    1.44    0.14
  -2   4 -12    1.38    0.13
  -3   4  12    9.99    0.40
   3   4 -12    9.89    0.39
  -3   4 -12    9.68    0.38
  -3   4 -12    9.94    0.41
  -3   4 -12   10.16    0.40
  -4   4  12    0.86    0.11
  -4  -4 -12    0.85    0.11
   4   4 -12    0.92    0.11
  -4   4 -12    0.89    0.09
  -4   4 -12    0.99    0.12
  -5   4  12    2.48    0.17
  -5  -4 -12    2.57    0.17
  -5   4 -12    2.54    0.16
  -5   4 -12    2.39    0.15
  -6  -4 -12    0.03    0.07
  -6   4 -12    0.11    0.05
  -6   4 -12    0.07    0.07
  -7  -4 -12    0.89    0.09
  -7   4 -12    0.71    0.08
  -8   4 -12    0.19    0.05
   0   5 -12   26.55    0.90
   0   5 -12   26.51    0.88
   1   5 -12    5.93    0.28
   1   5 -12    5.93    0.27
  -1   5 -12    5.83    0.28
  -1   5 -12    6.09    0.29
  -1   5 -12    5.94    0.27
   2   5 -12    2.67    0.19
   2   5 -12    2.91    0.19
  -2   5 -12    2.57    0.19
  -2   5 -12    2.75    0.17
  -3   5  12    4.25    0.23
   3   5 -12    4.17    0.23
  -3   5 -12    3.68    0.20
  -3   5 -12    3.90    0.19
  -4   5  12    2.28    0.15
  -4   5 -12    2.69    0.17
  -4   5 -12    2.46    0.15
  -5   5  12    1.74    0.14
  -5  -5 -12    1.78    0.14
  -5   5 -12    1.85    0.14
  -5   5 -12    2.05    0.12
  -6  -5 -12    0.35    0.08
  -6   5  12    0.45    0.08
  -6   5 -12    0.32    0.07
  -7  -5 -12    0.20    0.06
  -7   5 -12    0.21    0.05
  -7  -5  12    0.23    0.06
   0   6 -12    4.06    0.21
   0   6 -12    3.57    0.22
   1   6 -12    0.93    0.11
   1   6 -12    0.91    0.11
  -1   6 -12    0.71    0.10
  -1   6 -12    0.85    0.11
  -2   6  12    2.68    0.18
   2   6 -12    2.99    0.19
   2   6 -12    2.65    0.17
  -2   6 -12    2.67    0.18
  -2   6 -12    2.37    0.15
  -3   6  12    1.22    0.13
  -3   6 -12    1.36    0.12
  -3   6 -12    1.41    0.11
  -4   6  12    2.53    0.17
  -4   6 -12    2.42    0.16
  -4   6 -12    2.52    0.14
  -5  -6 -12    0.12    0.06
  -5   6  12    0.17    0.07
  -5   6 -12    0.09    0.07
  -6   6  12    1.43    0.12
  -6  -6 -12    1.52    0.11
  -6   6 -12    1.55    0.11
  -7  -6  12    0.06    0.05
   0   7 -12    0.27    0.08
   0   7 -12    0.21    0.09
   1   7 -12    2.31    0.17
   1   7 -12    2.49    0.16
  -1   7 -12    2.44    0.18
  -1   7 -12    2.41    0.14
  -2   7  12    0.98    0.12
   2   7 -12    0.99    0.12
  -2   7 -12    0.96    0.11
  -2   7 -12    0.98    0.09
  -3   7  12    1.06    0.11
  -3   7 -12    1.24    0.10
  -3   7 -12    1.16    0.11
  -4   7  12    0.75    0.09
  -4   7 -12    0.55    0.08
  -5   7  12    0.69    0.10
  -5   7 -12    0.49    0.07
  -6   7  12    0.17    0.06
  -6   7 -12    0.24    0.05
   0   8 -12    0.01    0.06
  -1   8  12    0.86    0.11
   1   8 -12    1.17    0.11
  -1   8 -12    0.93    0.10
  -2   8  12   -0.09    0.06
  -2   8 -12   -0.01    0.07
  -3   8  12    0.77    0.10
  -3   8 -12    0.82    0.09
  -4   8  12    1.85    0.13
  -4   8 -12    1.73    0.12
  -5   8  12    0.08    0.06
  -5   8 -12    0.09    0.05
   0   9 -12    1.54    0.12
   0   9  12    1.32    0.12
  -1   9  12    0.70    0.10
  -1   9 -12    0.62    0.09
  -2   9  12    3.22    0.17
  -2   9 -12    3.29    0.17
  -3   9  12    0.11    0.06
  -3   9 -12    0.17    0.05
  -4   9  12    0.10    0.06
   0  10  12    0.32    0.07
  -1  10  12    0.82    0.08
   1  10  12    0.71    0.09
  -2  10  12    0.86    0.08
   0   0 -13    0.10    0.08
  -1   0 -13    1.47    0.13
  -2   0 -13    1.99    0.16
  -3   0 -13    1.15    0.12
  -4   0 -13    0.04    0.06
  -4   0 -13    0.00    0.08
  -5   0 -13    4.27    0.22
  -5   0 -13    4.28    0.21
  -6   0 -13    2.20    0.15
  -6   0 -13    2.13    0.15
  -7   0 -13    2.21    0.13
  -7   0 -13    2.00    0.15
   0   1 -13    3.86    0.20
   1   1 -13    1.96    0.15
  -1  -1 -13    1.98    0.15
  -1   1 -13    1.86    0.14
  -2  -1 -13   14.58    0.53
  -2   1 -13   15.03    0.54
  -2   1 -13   14.21    0.52
  -3  -1 -13    7.36    0.31
  -3   1 -13    7.45    0.31
  -3   1 -13    7.31    0.32
  -4  -1 -13    2.10    0.15
  -4   1 -13    2.19    0.15
  -4   1 -13    2.20    0.16
  -5  -1 -13    0.56    0.09
  -5  -1 -13    0.67    0.09
  -5   1 -13    0.71    0.09
  -5   1 -13    0.55    0.09
  -6  -1 -13    0.05    0.06
  -6  -1 -13    0.08    0.07
  -6   1 -13   -0.01    0.07
  -6   1 -13    0.13    0.06
  -7  -1 -13    0.24    0.06
  -7  -1 -13    0.04    0.06
  -7   1 -13    0.09    0.06
  -7   1 -13    0.18    0.05
   0   2 -13    0.33    0.09
   1   2 -13   10.37    0.40
  -1   2 -13   10.10    0.40
  -1   2 -13   10.89    0.41
   2   2 -13    0.88    0.11
  -2  -2 -13    0.88    0.11
  -2   2 -13    1.07    0.12
  -2   2 -13    1.16    0.12
   3   2 -13    6.53    0.28
  -3  -2 -13    6.17    0.28
  -3   2 -13    6.22    0.28
  -3   2 -13    6.29    0.29
  -4  -2 -13    1.74    0.14
  -4   2 -13    1.91    0.15
  -4   2 -13    1.62    0.13
  -5  -2 -13    0.84    0.11
  -5   2 -13    0.84    0.10
  -5   2 -13    0.90    0.11
  -6  -2 -13    0.96    0.10
  -6  -2 -13    0.93    0.10
  -6   2 -13    0.84    0.10
  -6   2 -13    0.99    0.09
  -7  -2 -13    0.65    0.08
  -7  -2 -13    0.72    0.08
  -7   2 -13    0.79    0.09
  -7   2 -13    0.68    0.07
   0   3 -13    0.81    0.11
   0   3 -13    0.78    0.10
   1   3 -13    0.18    0.07
  -1   3 -13    0.22    0.09
  -1   3 -13    0.14    0.08
   2   3 -13    6.45    0.28
  -2   3 -13    6.77    0.29
  -2   3 -13    6.66    0.30
  -3  -3 -13    4.67    0.23
   3   3 -13    4.96    0.23
  -3   3 -13    5.32    0.25
  -3   3 -13    5.16    0.24
  -4  -3 -13    0.09    0.06
   4   3 -13    0.19    0.06
  -4   3 -13    0.08    0.08
  -4   3 -13    0.19    0.06
  -5  -3 -13    0.76    0.10
  -5   3 -13    0.71    0.09
  -5   3 -13    0.87    0.11
  -6  -3 -13    0.15    0.07
  -6   3 -13    0.11    0.06
  -6   3 -13    0.11    0.06
  -7  -3 -13    0.11    0.06
  -7   3 -13    0.26    0.07
  -7  -3  13    0.14    0.05
   0   4 -13   -0.01    0.06
   0   4 -13    0.13    0.08
   1   4 -13    1.98    0.15
   1   4 -13    2.04    0.15
  -1   4 -13    2.07    0.16
  -1   4 -13    1.93    0.14
   2   4 -13    2.22    0.16
  -2   4  13    2.38    0.17
  -2   4 -13    2.44    0.18
  -2   4 -13    2.40    0.16
  -3   4  13    0.82    0.10
   3   4 -13    0.95    0.11
  -3   4 -13    0.71    0.09
  -3   4 -13    0.89    0.11
  -4  -4 -13    1.30    0.12
  -4   4 -13    1.42    0.11
  -4   4 -13    1.49    0.13
  -5  -4 -13    2.55    0.15
  -5   4 -13    2.61    0.14
  -5   4 -13    2.50    0.16
  -6  -4 -13    0.19    0.06
  -6   4 -13    0.33    0.07
  -6   4 -13    0.28    0.05
  -7  -4  13    0.17    0.05
  -7   4 -13    0.12    0.05
   0   5 -13    0.33    0.08
   0   5 -13    0.32    0.07
   1   5 -13    2.07    0.15
   1   5 -13    2.06    0.15
  -1   5 -13    2.13    0.16
  -1   5 -13    2.17    0.16
  -2   5  13    0.36    0.09
   2   5 -13    0.38    0.09
   2   5 -13    0.32    0.08
  -2   5 -13    0.34    0.09
  -2   5 -13    0.43    0.08
  -3   5  13    2.21    0.15
   3   5 -13    2.48    0.15
  -3   5 -13    2.44    0.15
  -3   5 -13    2.14    0.16
  -4   5  13    0.79    0.10
  -4   5 -13    0.93    0.10
  -4   5 -13    0.85    0.08
  -5  -5 -13    0.45    0.08
  -5   5 -13    0.50    0.07
  -6  -5 -13    0.54    0.08
  -6   5 -13    0.58    0.07
   0   6 -13    1.06    0.11
   0   6 -13    1.12    0.11
   1   6 -13    1.88    0.14
   1   6 -13    2.11    0.15
  -1   6 -13    1.85    0.15
  -1   6 -13    1.96    0.13
   2   6 -13    0.64    0.10
   2   6 -13    0.78    0.10
  -2   6  13    0.78    0.10
  -2   6 -13    0.59    0.08
  -2   6 -13    0.55    0.09
  -3   6  13    1.03    0.11
  -3   6 -13    0.78    0.08
  -3   6 -13    0.77    0.09
  -4   6  13    0.42    0.08
  -4   6 -13    0.35    0.06
  -4   6 -13    0.42    0.08
  -5   6  13    0.30    0.07
  -5   6 -13    0.23    0.06
  -6   6 -13    0.01    0.04
   0   7 -13    0.06    0.06
   0   7 -13    0.11    0.07
  -1   7  13    6.73    0.30
   1   7 -13    7.10    0.30
   1   7 -13    6.67    0.28
  -1   7 -13    6.71    0.28
  -1   7 -13    6.29    0.26
  -2   7  13    0.09    0.06
  -2   7 -13   -0.06    0.07
  -2   7 -13    0.12    0.06
  -3   7  13    0.16    0.06
  -3   7 -13    0.15    0.05
  -3   7 -13    0.22    0.07
  -4   7  13    0.47    0.08
  -4   7 -13    0.47    0.07
  -5   7  13    0.07    0.06
  -5   7 -13    0.06    0.05
   0   8 -13    2.15    0.16
  -1   8  13    0.92    0.10
  -1   8 -13    1.00    0.09
  -2   8  13    1.22    0.11
  -2   8 -13    1.57    0.11
  -3   8  13    0.65    0.09
  -3   8 -13    0.76    0.08
  -4   8  13    0.00    0.06
  -4   8 -13    0.03    0.04
   0   9  13    0.05    0.05
  -1   9  13    0.22    0.06
   1   9  13    0.26    0.07
  -2   9  13    0.86    0.09
  -2   9 -13    0.94    0.08
   0   0 -14    4.17    0.22
  -1   0 -14    9.37    0.37
  -2   0 -14    6.39    0.28
  -3   0 -14    0.13    0.08
  -4   0 -14    0.58    0.09
  -4   0 -14    0.64    0.09
  -5   0 -14    1.86    0.13
  -5   0 -14    1.71    0.13
  -6   0 -14    0.23    0.07
  -6   0 -14    0.11    0.05
   0   1 -14    7.85    0.32
  -1  -1 -14   -0.01    0.05
   1   1 -14    0.17    0.08
  -1   1 -14   -0.06    0.07
  -2  -1 -14    4.35    0.22
  -2   1 -14    4.03    0.21
  -3  -1 -14    0.16    0.08
  -3   1 -14    0.32    0.07
  -3   1 -14    0.29    0.09
  -4  -1 -14    0.56    0.08
  -4   1 -14    0.63    0.08
  -4   1 -14    0.49    0.09
  -5  -1 -14    0.68    0.09
  -5   1 -14    0.66    0.09
  -5   1 -14    0.70    0.08
  -6  -1 -14    0.40    0.07
  -6  -1 -14    0.46    0.07
  -6   1 -14    0.56    0.08
  -6   1 -14    0.51    0.07
   0   2 -14    0.08    0.06
   1   2 -14    1.71    0.13
  -1   2 -14    1.82    0.14
   2   2 -14    0.63    0.09
  -2  -2 -14    0.76    0.10
  -2   2 -14    0.72    0.09
  -2   2 -14    0.60    0.10
  -3  -2 -14    2.39    0.15
  -3   2 -14    2.66    0.17
  -3   2 -14    2.90    0.18
  -4  -2 -14    1.91    0.14
  -4   2 -14    1.84    0.13
  -4   2 -14    1.75    0.13
  -5  -2 -14    1.43    0.11
  -5   2 -14    1.61    0.13
  -5   2 -14    1.45    0.11
  -6  -2 -14    1.75    0.12
  -6   2 -14    1.66    0.10
  -6   2 -14    1.52    0.11
   0   3 -14   -0.02    0.06
   1   3 -14    1.75    0.14
  -1   3 -14    1.85    0.15
  -1   3 -14    1.56    0.13
   2   3 -14    3.47    0.19
  -2   3 -14    3.38    0.20
  -2   3 -14    3.41    0.19
   3   3 -14    2.29    0.14
  -3  -3 -14    2.18    0.14
  -3   3 -14    2.37    0.15
  -3   3 -14    2.33    0.17
  -4  -3 -14    0.83    0.09
  -4   3 -14    0.86    0.08
  -4   3 -14    0.82    0.10
  -5  -3 -14    0.83    0.08
  -5   3 -14    1.03    0.09
  -5   3 -14    0.76    0.08
  -6  -3 -14    0.51    0.06
  -6   3 -14    0.59    0.07
   0   4 -14    0.10    0.06
   0   4 -14   -0.03    0.07
  -1   4  14    1.18    0.12
   1   4 -14    1.14    0.11
  -1   4 -14    1.20    0.12
  -1   4 -14    1.12    0.11
   2   4 -14    1.25    0.11
  -2   4 -14    1.36    0.11
  -2   4 -14    1.33    0.12
   3   4 -14    1.41    0.11
  -3   4 -14    1.54    0.11
  -3   4 -14    1.51    0.13
  -4  -4 -14    3.11    0.17
  -4   4 -14    3.40    0.18
  -4   4 -14    3.30    0.16
  -5  -4 -14    1.60    0.12
  -5   4 -14    1.52    0.10
  -5   4 -14    1.71    0.12
  -6   4 -14    0.04    0.05
   0   5 -14    0.12    0.06
   0   5 -14    0.04    0.07
  -1   5  14    0.43    0.08
   1   5 -14    0.60    0.08
   1   5 -14    0.63    0.09
  -1   5 -14    0.58    0.08
  -1   5 -14    0.55    0.10
   2   5 -14    0.20    0.07
  -2   5  14    0.34    0.08
  -2   5 -14    0.37    0.07
  -2   5 -14    0.20    0.08
  -3   5  14    0.47    0.08
  -3   5 -14    0.70    0.10
  -3   5 -14    0.52    0.07
  -4   5 -14    0.75    0.08
  -4   5 -14    0.65    0.07
  -5   5 -14    0.26    0.06
   0   6 -14    0.67    0.08
   0   6 -14    0.72    0.09
   1   6 -14    0.10    0.07
   1   6 -14    0.12    0.06
  -1   6  14    0.10    0.06
  -1   6 -14   -0.01    0.05
  -1   6 -14    0.08    0.06
  -2   6  14    1.67    0.12
  -2   6 -14    1.64    0.12
  -2   6 -14    1.39    0.10
  -3   6  14    1.77    0.12
  -3   6 -14    1.75    0.11
  -3   6 -14    2.03    0.14
  -4   6  14    0.34    0.07
  -4   6 -14    0.37    0.06
   0   7 -14    1.80    0.13
   0   7  14    1.73    0.13
  -1   7  14   -0.08    0.06
   1   7 -14    0.07    0.06
  -1   7 -14    0.07    0.06
  -1   7 -14    0.06    0.05
  -2   7  14    1.15    0.10
  -2   7 -14    1.20    0.10
  -2   7 -14    1.24    0.08
  -3   7  14    1.48    0.11
  -3   7 -14    1.24    0.10
   0   8  14    1.29    0.11
  -1   8  14    0.41    0.07
  -1   8 -14    0.40    0.07
   1   8  14    0.44    0.08
  -2   8 -14    0.17    0.06
   0   0 -15   -0.02    0.05
  -1   0 -15    0.39    0.07
  -2   0 -15    0.07    0.07
  -3   0 -15    3.23    0.18
  -4   0 -15    0.08    0.05
  -5   0 -15    0.03    0.05
  -5   0 -15   -0.05    0.05
   0   1 -15    0.11    0.06
  -1  -1 -15    0.25    0.07
   1   1 -15    0.37    0.08
  -1   1 -15    0.33    0.07
  -2  -1 -15    1.96    0.14
  -2   1 -15    1.73    0.13
  -3  -1 -15    1.10    0.10
  -3   1 -15    1.01    0.10
  -4  -1 -15    1.85    0.12
  -4   1 -15    1.92    0.14
  -4   1 -15    1.78    0.12
  -5  -1 -15    0.55    0.06
  -5   1 -15    0.43    0.06
  -5   1 -15    0.48    0.06
   0   2 -15    0.68    0.09
   1   2 -15    0.13    0.06
  -1   2 -15    0.15    0.06
  -2  -2 -15    1.14    0.10
   2   2 -15    1.20    0.11
  -2   2 -15    1.44    0.12
  -3  -2 -15    2.43    0.15
  -3   2 -15    2.09    0.15
  -3   2 -15    2.19    0.14
  -4  -2 -15    1.14    0.09
  -4   2 -15    0.96    0.09
  -4   2 -15    0.86    0.08
  -5  -2 -15    0.52    0.07
  -5   2 -15    0.48    0.06
  -5   2 -15    0.60    0.08
   0   3 -15    0.07    0.07
   1   3 -15   -0.09    0.05
  -1   3 -15    0.07    0.07
   2   3 -15    1.46    0.11
  -2   3 -15    1.37    0.11
  -2   3 -15    1.31    0.12
   3   3 -15    0.58    0.08
  -3  -3 -15    0.48    0.08
  -3   3 -15    0.42    0.07
  -3   3 -15    0.48    0.07
  -4  -3 -15    0.17    0.06
  -4   3 -15    0.04    0.06
  -5   3 -15    0.39    0.07
   0   4 -15    0.00    0.06
   1   4 -15    0.98    0.10
  -1   4 -15    0.93    0.09
  -1   4 -15    1.12    0.10
   2   4 -15    1.03    0.10
  -2   4 -15    0.88    0.09
  -2   4 -15    0.91    0.10
  -3   4 -15    0.35    0.08
  -3   4 -15    0.32    0.05
  -4   4 -15    3.21    0.14
   0   5 -15    2.09    0.12
   0   5 -15    2.02    0.14
   0   5  15    2.04    0.14
   1   5 -15    0.55    0.08
  -1   5 -15    0.70    0.09
  -1   5 -15    0.43    0.06
   2   5 -15    1.42    0.10
  -2   5 -15    1.25    0.10
  -2   5 -15    1.26    0.09
  -3   5 -15    0.17    0.05
  -3   5 -15    0.35    0.06
  -4   5 -15    1.54    0.11
   0   6 -15    0.02    0.05
   0   6 -15   -0.05    0.04
   0   6  15    0.08    0.06
  -1   6  15    0.08    0.04
   1   6 -15    0.07    0.06
  -1   6 -15    0.14    0.05
  -1   6 -15    0.11    0.05
  -2   6 -15    1.19    0.10
  -1   0 -16    1.91    0.13
  -2   0 -16    0.59    0.08
  -3   0 -16    0.00    0.04
   0   1 -16    0.39    0.07
   1   1 -16    0.76    0.08
  -1   1 -16    0.74    0.08
  -2  -1 -16    0.47    0.07
  -2   1 -16    0.38    0.07
  -3   1 -16    1.10    0.09
   0   2 -16    0.10    0.06
   1   2 -16    0.75    0.08
  -1   2 -16    0.64    0.08
  -2   2 -16    0.45    0.07
  -3   2 -16    0.29    0.06
   0   3 -16    0.93    0.09
   1   3 -16    0.35    0.06
  -1   3 -16    0.41    0.07
  -2   3 -16    1.02    0.08
   0   4 -16    0.56    0.07
  -1   4 -16    0.81    0.08
   0   0   0    0.00    0.00
;
_shelx_hkl_checksum               8937
_olex2_submission_special_instructions 'No special instructions were received'
